# Supplementary material for: Genome and transcriptome analyses reveal genes involved in the formation of fine ridges on petal epidermal cells in Hibiscus trionum
Source: DNA Res. 2023 Sep 11;30(5):dsad019. doi: 10.1093/dnares/dsad019 (PMC10558197; doi:10.1093/dnares/dsad019)
Supplement: dsad019_suppl_Supplementary_Tables_S1-S10 [file dsad019_suppl_supplementary_tables_s1-s10.xlsx]

## Sheet: S1
Supplementary Table S1. Statistics of raw read sequences
Statistics of HiFi reads for genome assemble
Loading Statistics
Collection Context	Productive ZMWs	Productivity 0	(%)	Productivity 1	(%)	Productivity 2	(%)	Loading type
m64075_221108_055039	8003080	4653862	58.07	3287575	41.02	73234	0.91	Diffusion
Raw Data Report				CCS Analysis Report
Value	Analysis Metric			Value	Analysis Metric
305656116180	Polymerase Read Bases			1023061	HiFi Reads
3275908	Polymerase Reads			23244908574	HiFi Yield (bp)
93304	Polymerase Read Length (mean)			22720	HiFi Read Length (mean, bp)
224604	Polymerase Read N50			Q30	HiFi Read Quality (median)
19231	Subread Length (mean)			9	HiFi Number of Passes (mean)
23270	Subread N50			144636	<Q20 Reads
22388	Longest Subread Length (mean)			3650980413	<Q20 Yield (bp)
29194	Longest Subread N50			25242	<Q20 Read Length (mean, bp)
69597143040	Unique Molecular Yield			Q17	<Q20 Read Quality (median)
Loading Statistics
Collection Context	Productive ZMWs	Productivity 0	(%)	Productivity 1	(%)	Productivity 2	(%)	Loading type
m64075_221130_053920	8011131	5865544	73.19	2112713	26.36	36414	0.45	Diffusion
Raw Data Report				CCS Analysis Report
Value	Analysis Metric			Value	Analysis Metric
179379414141	Polymerase Read Bases			539673	HiFi Reads
2109143	Polymerase Reads			12279200662	HiFi Yield (bp)
85048	Polymerase Read Length (mean)			22753	HiFi Read Length (mean, bp)
222664	Polymerase Read N50			Q30	HiFi Read Quality (median)
19925	Subread Length (mean)			9	HiFi Number of Passes (mean)
23959	Subread N50			83822	<Q20 Reads
24027	Longest Subread Length (mean)			2119810734	<Q20 Yield (bp)
31590	Longest Subread N50			25289	<Q20 Read Length (mean, bp)
47681204224	Unique Molecular Yield			Q17	<Q20 Read Quality (median)
Statistics of illumina reads for RNA-seq analysis
Puple 1				Puple 2				Puple 3				Light yellow 1				Light yellow 2				Light yellow 3
Raw reads				Raw reads				Raw reads				Raw reads				Raw reads				Raw reads
22764649	Total Sequences			20980136	Total Sequences			20714092	Total Sequences			25644957	Total Sequences			22610253	Total Sequences			24291633	Total Sequences
0	Sequences flagged as poor quality			0	Sequences flagged as poor quality			0	Sequences flagged as poor quality			0	Sequences flagged as poor quality			0	Sequences flagged as poor quality			0	Sequences flagged as poor quality
101	Sequence length			101	Sequence length			101	Sequence length			101	Sequence length			101	Sequence length			101	Sequence length
45	%GC			45	%GC			45	%GC			45	%GC			45	%GC			45	%GC
Reads after trimming				Reads after trimming				Reads after trimming				Reads after trimming				Reads after trimming				Reads after trimming
22472146	Total Sequences			20710836	Total Sequences			20433183	Total Sequences			25302922	Total Sequences			22297776	Total Sequences			23965117	Total Sequences
0	Sequences flagged as poor quality			0	Sequences flagged as poor quality			0	Sequences flagged as poor quality			0	Sequences flagged as poor quality			0	Sequences flagged as poor quality			0	Sequences flagged as poor quality
20-101	Sequence length			20-101	Sequence length			20-101	Sequence length			20-101	Sequence length			20-101	Sequence length			20-101	Sequence length
45	%GC			45	%GC			45	%GC			45	%GC			45	%GC			45	%GC
Per base sequence quality				Per base sequence quality				Per base sequence quality				Per base sequence quality				Per base sequence quality				Per base sequence quality
Base	Mean			Base	Mean			Base	Mean			Base	Mean			Base	Mean			Base	Mean
1	36.2581			1	36.2156			1	36.2042			1	36.2576			1	36.2634			1	36.2515
2	36.0439			2	35.9828			2	35.9717			2	36.0299			2	36.0552			2	36.0373
3	36.2501			3	36.1907			3	36.1876			3	36.2269			3	36.2609			3	36.2378
4	36.4047			4	36.353			4	36.3516			4	36.3822			4	36.4092			4	36.3912
5	36.4737			5	36.4284			5	36.4206			5	36.4534			5	36.476			5	36.4561
6	36.4675			6	36.4236			6	36.4098			6	36.4542			6	36.4698			6	36.4498
7	36.3706			7	36.3136			7	36.3078			7	36.3611			7	36.3879			7	36.3682
8	36.436			8	36.3871			8	36.3837			8	36.4157			8	36.4383			8	36.4208
9	36.4332			9	36.3834			9	36.378			9	36.4099			9	36.4325			9	36.4096
10	36.4821			10	36.4338			10	36.4266			10	36.4601			10	36.4862			10	36.4662
11	36.4951			11	36.4515			11	36.439			11	36.4631			11	36.4944			11	36.4722
12	36.469			12	36.4261			12	36.4166			12	36.4388			12	36.473			12	36.4501
13	36.4741			13	36.4246			13	36.4163			13	36.4475			13	36.48			13	36.462
14	36.4672			14	36.4215			14	36.414			14	36.4414			14	36.4703			14	36.4524
15	36.473			15	36.4279			15	36.4202			15	36.4495			15	36.4798			15	36.4616
16	36.4677			16	36.424			16	36.4169			16	36.4456			16	36.4753			16	36.457
17	36.4632			17	36.4187			17	36.4085			17	36.4418			17	36.467			17	36.4514
18	36.4617			18	36.4169			18	36.4082			18	36.4419			18	36.4655			18	36.451
19	36.4634			19	36.4193			19	36.4087			19	36.4418			19	36.4667			19	36.4526
20	36.4582			20	36.4127			20	36.4012			20	36.4374			20	36.4597			20	36.4461
21	36.4568			21	36.4104			21	36.4004			21	36.4345			21	36.4573			21	36.4437
22	36.4458			22	36.4016			22	36.3905			22	36.4253			22	36.4471			22	36.4344
23	36.4347			23	36.3913			23	36.3797			23	36.4137			23	36.437			23	36.4231
24	36.4264			24	36.3827			24	36.3714			24	36.4067			24	36.4292			24	36.416
25	36.4259			25	36.3815			25	36.3689			25	36.4069			25	36.4278			25	36.4164
26	36.3962			26	36.3463			26	36.3342			26	36.3738			26	36.3966			26	36.3837
27	36.3854			27	36.3339			27	36.3221			27	36.3624			27	36.3885			27	36.3734
28	36.3864			28	36.3345			28	36.322			28	36.3624			28	36.3883			28	36.3752
29	36.3777			29	36.3282			29	36.3161			29	36.3555			29	36.3806			29	36.366
30	36.374			30	36.3236			30	36.3101			30	36.3508			30	36.377			30	36.3641
31	36.379			31	36.3273			31	36.3144			31	36.3543			31	36.3793			31	36.3657
32	36.3686			32	36.3192			32	36.3079			32	36.3449			32	36.3719			32	36.3576
33	36.3655			33	36.3171			33	36.3033			33	36.3439			33	36.3678			33	36.3574
34	36.3628			34	36.312			34	36.299			34	36.3412			34	36.3634			34	36.3536
35	36.3585			35	36.3091			35	36.2968			35	36.3394			35	36.3638			35	36.3527
36	36.3595			36	36.3088			36	36.2946			36	36.3385			36	36.3625			36	36.3514
37	36.3565			37	36.3084			37	36.2933			37	36.337			37	36.3607			37	36.35
38	36.3516			38	36.2999			38	36.2845			38	36.3304			38	36.3516			38	36.342
39	36.3449			39	36.2951			39	36.2774			39	36.3228			39	36.3461			39	36.3339
40	36.3438			40	36.2936			40	36.2785			40	36.3216			40	36.3474			40	36.3336
41	36.3434			41	36.292			41	36.2781			41	36.3205			41	36.3462			41	36.3339
42	36.3434			42	36.2902			42	36.2786			42	36.3201			42	36.3465			42	36.3337
43	36.3436			43	36.2942			43	36.28			43	36.3182			43	36.3479			43	36.3337
44	36.3355			44	36.2872			44	36.2744			44	36.3153			44	36.3401			44	36.3287
45	36.3235			45	36.2742			45	36.2585			45	36.3041			45	36.3288			45	36.316
46	36.32			46	36.2714			46	36.2555			46	36.2995			46	36.3227			46	36.3125
47	36.321			47	36.2704			47	36.2566			47	36.3011			47	36.3228			47	36.313
48	36.3128			48	36.2618			48	36.2459			48	36.2905			48	36.3114			48	36.302
49	36.3178			49	36.2653			49	36.2523			49	36.2964			49	36.3186			49	36.3089
50	36.3161			50	36.2645			50	36.2503			50	36.2941			50	36.3191			50	36.3064
51	36.3101			51	36.2596			51	36.2451			51	36.288			51	36.3138			51	36.2997
52	36.3071			52	36.257			52	36.2443			52	36.2832			52	36.3094			52	36.2974
53	36.3006			53	36.2506			53	36.2383			53	36.2783			53	36.3052			53	36.2918
54	36.2933			54	36.241			54	36.2303			54	36.2689			54	36.2967			54	36.2838
55	36.2965			55	36.2481			55	36.2332			55	36.2743			55	36.3009			55	36.2876
56	36.2868			56	36.2357			56	36.224			56	36.2652			56	36.2917			56	36.2792
57	36.2815			57	36.2288			57	36.2161			57	36.2596			57	36.2854			57	36.271
58	36.2858			58	36.2309			58	36.2162			58	36.2626			58	36.285			58	36.2749
59	36.2873			59	36.2346			59	36.2196			59	36.2652			59	36.2884			59	36.2782
60	36.2876			60	36.2344			60	36.2195			60	36.2622			60	36.2879			60	36.2761
61	36.2888			61	36.2356			61	36.2231			61	36.2629			61	36.2886			61	36.2767
62	36.2742			62	36.2221			62	36.2089			62	36.2492			62	36.2764			62	36.2645
63	36.2652			63	36.2119			63	36.2021			63	36.2388			63	36.2688			63	36.2556
64	36.2749			64	36.2258			64	36.2121			64	36.2506			64	36.2798			64	36.267
65	36.2681			65	36.216			65	36.2037			65	36.2426			65	36.2731			65	36.2587
66	36.2532			66	36.2041			66	36.1884			66	36.2299			66	36.2586			66	36.2473
67	36.2507			67	36.1991			67	36.1832			67	36.2275			67	36.2539			67	36.243
68	36.2558			68	36.2034			68	36.188			68	36.2329			68	36.2568			68	36.2484
69	36.245			69	36.1907			69	36.1766			69	36.2221			69	36.245			69	36.2363
70	36.2381			70	36.184			70	36.1692			70	36.2154			70	36.2391			70	36.2292
71	36.2306			71	36.1775			71	36.1653			71	36.2079			71	36.2342			71	36.221
72	36.2352			72	36.1784			72	36.1649			72	36.2076			72	36.2352			72	36.2237
73	36.2371			73	36.1834			73	36.1732			73	36.2109			73	36.2394			73	36.2272
74	36.2372			74	36.1837			74	36.1727			74	36.2117			74	36.2416			74	36.229
75	36.2222			75	36.1691			75	36.1585			75	36.1961			75	36.2291			75	36.2141
76	36.2244			76	36.1719			76	36.1596			76	36.1974			76	36.2282			76	36.2154
77	36.2082			77	36.1576			77	36.1439			77	36.1839			77	36.2146			77	36.2017
78	36.1942			78	36.1418			78	36.1276			78	36.1689			78	36.1977			78	36.188
79	36.1965			79	36.14			79	36.1283			79	36.1722			79	36.198			79	36.1871
80	36.2089			80	36.1517			80	36.1378			80	36.1817			80	36.2085			80	36.1994
81	36.2027			81	36.1495			81	36.1353			81	36.1779			81	36.2047			81	36.1942
82	36.1998			82	36.1469			82	36.131			82	36.1727			82	36.2005			82	36.1902
83	36.1926			83	36.1381			83	36.1245			83	36.1625			83	36.1924			83	36.181
84	36.1828			84	36.1292			84	36.1164			84	36.1522			84	36.1859			84	36.1714
85	36.1879			85	36.135			85	36.1217			85	36.1589			85	36.1946			85	36.1805
86	36.1815			86	36.1252			86	36.1149			86	36.1509			86	36.1856			86	36.1744
87	36.1693			87	36.1139			87	36.1008			87	36.138			87	36.1714			87	36.1606
88	36.1669			88	36.1106			88	36.0974			88	36.1381			88	36.169			88	36.1588
89	36.1761			89	36.1197			89	36.1078			89	36.1476			89	36.1791			89	36.1691
90	36.1677			90	36.1093			90	36.0989			90	36.1386			90	36.1712			90	36.1608
91	36.1665			91	36.1087			91	36.0974			91	36.1363			91	36.1679			91	36.1595
92	36.155			92	36.095			92	36.0836			92	36.1238			92	36.153			92	36.1445
93	36.1516			93	36.0911			93	36.0809			93	36.1181			93	36.1513			93	36.1413
94	36.1442			94	36.085			94	36.0751			94	36.112			94	36.1459			94	36.135
95	36.1287			95	36.0704			95	36.0602			95	36.0928			95	36.1299			95	36.1188
96	36.1317			96	36.0744			96	36.0671			96	36.0973			96	36.1369			96	36.1239
97	36.1287			97	36.0701			97	36.062			97	36.0935			97	36.1329			97	36.1207
98	36.1335			98	36.0763			98	36.0646			98	36.097			98	36.1379			98	36.1257
99	36.1339			99	36.0782			99	36.0692			99	36.1018			99	36.1392			99	36.1295
100	36.1605			100	36.1094			100	36.0991			100	36.1335			100	36.162			100	36.1555
101	36.5452			101	36.5267			101	36.5248			101	36.5363			101	36.5458			101	36.5463

## Sheet: S2
Supplementary Table S2. The genome annotation information and download sites.
Soecies	Version	References	Download sites
Hibiscus syriacus	v2	Kim et al., 2017	National Center for Biotechnology Information (NCBI; Sayers et al., 2022 )
Arabidopsis thaliana	Araport11	Cheng et al. 2017	The Arabidopsis Information Resource (TAIR; Berardini et al., 2015)
Solanum lycopersicum	v4.0	Sato et al., 2012	The Sol Genomics Network (SGN; Fernandez-Pozo et al., 2015)
Ipomoea nil	v1.2	Hoshino et al., 2016	Ipomoea nil Genome Project website (http://viewer.shigen.info/asagao/index.php)
Lotus japonicus	v3.0	Sato et al., 2008	miyakogusa.jp (https://www.kazusa.or.jp/lotus/)
Antirrhinum majus	v2.0	Li et al., 2019	Snapdragon Genome Database (http://bioinfo.sibs.ac.cn/Am/index.php)
Populus trichocarpa	v3.0	Tuskan et al., 2006	Phytozome (Goodstein et al. 2012)
Oryza sativa	IRGSP-1.0 2022-09-01	Kawahara et al., 2013	Rice Annotation Project Database (RAP-DB; Sakai et al., 2013)
References
Kim, Y. M., Kim, S., Koo, N., et al. 2017, Genome analysis of Hibiscus syriacus provides insights of polyploidization and indeterminate flowering in woody plants. DNA Res, 24, 71.
Sayers, E. W., Bolton, E. E., Brister, J. R., et al. 2022, Database resources of the national center for biotechnology information. Nucleic Acids Res, 50, D20–6.
Cheng, C. Y., Krishnakumar, V., Chan, A. P., Thibaud-Nissen, F., Schobel, S., and Town, C. D. 2017, Araport11: a complete reannotation of the Arabidopsis thaliana reference genome. Plant J, 89, 789–804.
Berardini, T. Z., Reiser, L., Li, D., et al. 2015, The arabidopsis information resource: Making and mining the “gold standard” annotated reference plant genome. Genesis, 53, 474–85.
Sato, S., Tabata, S., Hirakawa, H., et al. 2012, The tomato genome sequence provides insights into fleshy fruit evolution. Nature, 485, 635–41.
Fernandez-Pozo, N., Menda, N., Edwards, J. D., et al. 2015, The Sol Genomics Network (SGN)--from genotype to phenotype to breeding. Nucleic Acids Res, 43, D1036–41.
Hoshino, A., Jayakumar, V., Nitasaka, E., et al. 2016, Genome sequence and analysis of the Japanese morning glory Ipomoea nil. Nature Communications, 7, 1–10.
Sato, S., Nakamura, Y., Kaneko, T., et al. 2008, Genome structure of the legume, Lotus japonicus. DNA Res, 15, 227–39.
Li, M., Zhang, D., Gao, Q., et al. 2019, Genome structure and evolution of Antirrhinum majus L. Nature Plants, 5, 174–83.
Tuskan, G. A., DiFazio, S., Jansson, S., et al. 2006, The genome of black cottonwood, Populus trichocarpa (Torr. & Gray). Science , 313, 1596–604.
Goodstein, D. M., Shu, S., Howson, R., et al. 2012, Phytozome: a comparative platform for green plant genomics. Nucleic Acids Res, 40, D1178.
Kawahara, Y., de la Bastide, M., Hamilton, J. P., et al. 2013, Improvement of the Oryza sativa Nipponbare reference genome using next generation sequence and optical map data. Rice, 6, 3–10.
Sakai, H., Lee, S. S., Tanaka, T., et al. 2013, Rice Annotation Project Database (RAP-DB): an integrative and interactive database for rice genomics. Plant Cell Physiol, 54.

## Sheet: S3
Supplementary Table S3. Ortholog groups predicted by OrthoFInder.
Ortholog groups	H. trionum	H. syriacus	A. thaliana	S. lycopersicum	I. nil	L. japonicus	A. majus	P. trichocarpa	O. sativa
OG0000000		XP_038990688.1 uncharacterized protein LOC120113688, XP_038990689.1 uncharacterized protein LOC120113689, XP_038990950.1 uncharacterized protein LOC120113971, XP_038991036.1 uncharacterized protein LOC120114099, XP_038991129.1 uncharacterized protein LOC120114231, XP_038991297.1 uncharacterized protein LOC120114449, XP_038991407.1 uncharacterized protein LOC120114637, XP_038991415.1 uncharacteriz…						Potri.004G000150.1.p pacid=42795912 transcript=Potri.004G000150.1 locus=Potri.004G000150 ID=Potri.004G000150.1.v4.1 annot-version=v4.1
OG0000001	htrionum.r.g10720.p1, htrionum.r.g32178.p1, htrionum.r.g54926.p1, htrionum.r.g56955.p1, htrionum.r.g56963.p1, htrionum.r.g68176.p1, htrionum.r.g68183.p1, htrionum.r.g68191.p1, htrionum.r.g72894.p1, htrionum.r.g73963.p1, htrionum.r.g73963.p2, htrionum.r.g74548.p1, htrionum.p.g11104.p1, htrionum.p.g11112.p1, htrionum.p.g11116.p1, htrionum.p.g12614.p1, htrionum.p.g23176.p1, htrionum.p.g23178.p1, htr…	XP_038990542.1 G-type lectin S-receptor-like serine/threonine-protein kinase At4g27290, XP_038990543.1 G-type lectin S-receptor-like serine/threonine-protein kinase At4g27290, XP_038997437.1 G-type lectin S-receptor-like serine/threonine-protein kinase At4g27290, XP_038998627.1 LOW QUALITY PROTEIN_ G-type lectin S-receptor-like serine/threonine-protein kinase At1g11330, XP_039001454.1 G-type lect…	AT1G11300.1 | Symbols_ EGM1 | enhanced shoot growth under mannitol stress 1 | chr1_3794389-3797346 FORWARD LENGTH=820, AT1G11300.2 | Symbols_ EGM1 | enhanced shoot growth under mannitol stress 1 | chr1_3794389-3797346 FORWARD LENGTH=805, AT1G11303.1 | Symbols_ no symbol available | no full name available | chr1_3797769-3800719 FORWARD LENGTH=820, AT1G11340.1 | Symbols_ no symbol available | no fu…	Solyc02g030300.3.1 G-type lectin S-receptor-like serine/threonine-protein kinase _AHRD V3.3 *** A0A1U8FGU3_CAPAN_, Solyc02g030380.4.1 G-type lectin S-receptor-like serine/threonine-protein kinase _AHRD V3.11 *** tr|A0A2G2XCD8|A0A2G2XCD8_CAPBA_, Solyc02g030383.2.1 G-type lectin S-receptor-like serine/threonine-protein kinase _AHRD V3.11 *-* tr|A0A1U8FGU3|A0A1U8FGU3_CAPAN_, Solyc02g078750.3.1 G-typ…	INIL01g19948.t1, INIL01g19950.t1, INIL01g19954.t1, INIL01g19955.t1, INIL01g19956.t1, INIL01g19957.t1, INIL04g39589.t1, INIL04g39590.t1, INIL04g39590.t2, INIL05g23947.t1, INIL06g37989.t1, INIL06g37993.t1, INIL14g04054.t1, INIL14g04055.t1, INIL14g04057.t1, INIL14g06797.t1	Lj0g3v0059499.1 Non Characterized Hit- tr|I1L2E7|I1L2E7_SOYBN Uncharacterized protein OS=Glycine max PE=4 SV=1_64.55_0_seg_NULL; Pkinase_Tyr_Serine-threonine/tyrosine-protein kinase catalytic domain; B_lectin_Bulb-type _CUFF.2630.1, Lj0g3v0059509.1 Non Characterized Hit- tr|I1L2E7|I1L2E7_SOYBN Uncharacterized protein OS=Glycine max PE=4 SV=1_58.18_0_seg_NULL; Bulb-type mannose-specific lectin_Bul…	Am01g50280.P01, Am02g06250.P01, Am02g06250.P02, Am02g06250.P03, Am02g06250.P04, Am02g06300.P01, Am02g06300.P02, Am02g06320.P01, Am02g06320.P02, Am02g06330.P01, Am03g00550.P01, Am03g01980.P01, Am03g02030.P01, Am03g02030.P02, Am03g02030.P03, Am03g02030.P04, Am03g02030.P05, Am03g02080.P01, Am03g02080.P02, Am03g02140.P01, Am03g02160.P01, Am03g02170.P02, Am03g02220.P01, Am03g02230.P01, Am03g02250.P01,…	Potri.001G409300.1.p pacid=42789146 transcript=Potri.001G409300.1 locus=Potri.001G409300 ID=Potri.001G409300.1.v4.1 annot-version=v4.1, Potri.001G409300.2.p pacid=42789147 transcript=Potri.001G409300.2 locus=Potri.001G409300 ID=Potri.001G409300.2.v4.1 annot-version=v4.1, Potri.001G410800.2.p pacid=42787621 transcript=Potri.001G410800.2 locus=Potri.001G410800 ID=Potri.001G410800.2.v4.1 annot-versi…	Os01t0784200-00 S-Domain receptor like kinase-15, Os01t0784700-00 S-Domain receptor like kinase-3_ Response to Xanthomonas oryzae pv. oryzae in resistant rice genotypes_ Response to R. solani, Os03t0556600-01 S-Domain receptor like kinase-20_ Response to chilling in tolerant rice genotype_ Response to Rice Stripe Virus_ Response to B. glumae in resistant genotype, Os04t0226600-01 S-Domain kinase-…
OG0000002					INIL00g00324.t1, INIL00g00885.t2, INIL00g02926.t1, INIL00g10099.t1, INIL00g13915.t1, INIL00g15186.t1, INIL00g15348.t1, INIL00g16359.t1, INIL00g16363.t1, INIL00g16375.t1, INIL00g19641.t1, INIL00g22250.t1, INIL00g22466.t1, INIL00g22467.t1, INIL00g23909.t1, INIL00g24574.t1, INIL00g25990.t1, INIL00g28254.t1, INIL00g29594.t1, INIL00g30897.t1, INIL00g30898.t1, INIL00g34181.t1, INIL00g42398.t1, INIL00g4…
OG0000003	htrionum.r.g29975.p1, htrionum.r.g29977.p1, htrionum.r.g29979.p1, htrionum.r.g29981.p1, htrionum.r.g29983.p1, htrionum.r.g29985.p1, htrionum.r.g29993.p1, htrionum.r.g29995.p1, htrionum.r.g30003.p1, htrionum.r.g30005.p1, htrionum.r.g30006.p1, htrionum.r.g30011.p1, htrionum.r.g30013.p1, htrionum.r.g30014.p1, htrionum.r.g30015.p1, htrionum.r.g30016.p1, htrionum.r.g30017.p1, htrionum.r.g30019.p1, htr…			Solyc05g012540.5.1 Heparanase-like protein 2 _AHRD V3.11 *** tr|A0A2G2YD89|A0A2G2YD89_CAPAN_	INIL08g38569.t1	Lj1g3v0214250.1 56904_g.1, Lj2g3v0609680.1 Non Characterized Hit- tr|B9RCW6|B9RCW6_RICCO Heparanase_ putative OS=Ricinus communis GN=RCOM_16216_69.39_0.0000000000004_Glyco_hydro_79n_Glycoside hydrolase_ family 79; no description_Glycoside hydrolase_ catalytic domain_CUFF.34816.1	Am01g04690.P01, Am03g32730.P01, Am03g32730.P02, Am03g32730.P03, Am03g32730.P04, Am03g42280.P01	Potri.010G160800.2.p pacid=42797797 transcript=Potri.010G160800.2 locus=Potri.010G160800 ID=Potri.010G160800.2.v4.1 annot-version=v4.1	Os07t0598400-01 Glycoside hydrolase family 79_ N-terminal protein.
OG0000004	htrionum.r.g10668.p1, htrionum.r.g33890.p1, htrionum.r.g3493.p1, htrionum.r.g48754.p1, htrionum.r.g53885.p1, htrionum.p.g34681.p1, htrionum.p.g35066.p1, htrionum.p.g35096.p1, htrionum.p.g35096.p2, htrionum.p.g35099.p1, htrionum.p.g35102.p1, htrionum.p.g35103.p1, htrionum.p.g35171.p1, htrionum.p.g35530.p1, htrionum.p.g37803.p1, htrionum.p.g42343.p1, htrionum.p.g6145.p1, htrionum.p.g72411.p1, htrio…	XP_038992261.1 pentatricopeptide repeat-containing protein At1g12300_ mitochondrial-like, XP_038992314.1 pentatricopeptide repeat-containing protein At1g62720-like, XP_039002759.1 pentatricopeptide repeat-containing protein At1g63330-like, XP_039002765.1 pentatricopeptide repeat-containing protein At1g62930_ chloroplastic-like, XP_039003476.1 pentatricopeptide repeat-containing protein At1g62910-…	AT1G12300.1 | Symbols_ RFL2 | Restorer-of-fertility-like 2 | chr1_4184163-4186076 REVERSE LENGTH=637, AT1G12615.1 | Symbols_ no symbol available | no full name available | chr1_4294055-4294540 REVERSE LENGTH=161, AT1G12620.1 | Symbols_ RPF8 | RNA PROCESSING FACTOR 8 | chr1_4294883-4296748 REVERSE LENGTH=621, AT1G12700.1 | Symbols_ RPF1 | RNA processing factor 1 | chr1_4324419-4326227 REVERSE LENG…	Solyc04g080120.1.1 Pentatricopeptide repeat protein _AHRD V3.3 *** A0A2U1MNU4_ARTAN_, Solyc05g009253.1.1 Pentatricopeptide repeat protein _AHRD V3.3 *** A0A2U1MNU4_ARTAN_, Solyc06g005220.2.1 Pentatricopeptide repeat _AHRD V3.3 *** A0A200Q4B4_9MAGN_, Solyc06g007300.2.1 Pentatricopeptide repeat-containing protein _AHRD V3.3 *** A0A2U1LV08_ARTAN_, Solyc06g007740.1.1 Pentatricopeptide repeat protein …	INIL11g40917.t1, INIL14g07247.t1, INIL14g26251.t1, INIL14g26252.t1, INIL15g29396.t1, INIL15g29401.t1, INIL15g29428.t1, INIL15g29428.t2, INIL15g29436.t1, INIL15g29438.t1, INIL15g29441.t1, INIL15g29442.t1, INIL15g29447.t1, INIL15g29448.t1, INIL15g29451.t1	Lj0g3v0019219.1 Non Characterized Hit- tr|I1MNG2|I1MNG2_SOYBN Uncharacterized protein _Fragment_ OS=Glycine max PE=4_27.19_2e-18_PPR_Pentatricopeptide repeat; seg_NULL; no description_Tetratricopeptide-like helical; PPR_ pentatri_CUFF.1056.1, Lj0g3v0019219.2 tr|B9MZG3|B9MZG3_POPTR Predicted protein OS=Populus trichocarpa GN=POPTRDRAFT_595453 PE=4 SV=1_31.71_2e-18_PPR_Pentatricopeptide repeat; seg…	Am01g18420.P01, Am01g18460.P01, Am01g18480.P01, Am01g18510.P01, Am01g18550.P01, Am01g18570.P01, Am01g18580.P01, Am01g18590.P01, Am01g18990.P01, Am01g19030.P01, Am01g19040.P01, Am01g19050.P01, Am01g19070.P01, Am01g19540.P01, Am01g19550.P01, Am01g19570.P01, Am01g19630.P01, Am01g19810.P01, Am01g19860.P01, Am01g23600.P01, Am01g61430.P01, Am01g61550.P01, Am01g61580.P01, Am02g52540.P01, Am03g20430.P01,…	Potri.004G074500.1.p pacid=42796397 transcript=Potri.004G074500.1 locus=Potri.004G074500 ID=Potri.004G074500.1.v4.1 annot-version=v4.1, Potri.004G074700.1.p pacid=42795875 transcript=Potri.004G074700.1 locus=Potri.004G074700 ID=Potri.004G074700.1.v4.1 annot-version=v4.1, Potri.005G097200.2.p pacid=42803683 transcript=Potri.005G097200.2 locus=Potri.005G097200 ID=Potri.005G097200.2.v4.1 annot-versi…
OG0000005	htrionum.r.g22082.p1, htrionum.r.g67192.p1, htrionum.p.g13087.p1, htrionum.p.g16408.p1, htrionum.p.g17592.p1, htrionum.p.g18514.p1, htrionum.p.g34659.p1, htrionum.p.g354.p1, htrionum.p.g36309.p1, htrionum.p.g36954.p1, htrionum.p.g41128.p1, htrionum.p.g45633.p1, htrionum.p.g53338.p1, htrionum.p.g54848.p1, htrionum.p.g57859.p1, htrionum.p.g58745.p1, htrionum.p.g65559.p1, htrionum.p.g74938.p1, htrio…	XP_038994750.1 protein indeterminate-domain 4_ chloroplastic-like, XP_038998772.1 zinc finger protein JACKDAW-like, XP_038999392.1 protein indeterminate-domain 5_ chloroplastic-like, XP_039001303.1 protein indeterminate-domain 4_ chloroplastic-like, XP_039003040.1 zinc finger protein JACKDAW-like, XP_039004346.1 zinc finger protein GAI-ASSOCIATED FACTOR 1-like, XP_039004556.1 protein indeterminat…	AT1G03840.1 | Symbols_ MGP_ IDD3 | INDETERMINATE DOMAIN 3_ Magpie | chr1_967596-970058 REVERSE LENGTH=506, AT1G03840.2 | Symbols_ MGP_ IDD3 | INDETERMINATE DOMAIN 3_ Magpie | chr1_967596-970058 REVERSE LENGTH=504, AT1G14580.1 | Symbols_ BLJ | Bluejay | chr1_4990070-4992442 FORWARD LENGTH=467, AT1G14580.2 | Symbols_ BLJ | Bluejay | chr1_4990070-4992442 FORWARD LENGTH=467, AT1G14580.3 | Symbols_ BL…	Solyc01g007890.3.1 Protein indeterminate-domain 5_ chloroplastic _AHRD V3.3 *-* A0A2G3AYF3_CAPCH_, Solyc01g099340.3.1 Protein indeterminate-domain 12 _AHRD V3.3 *** A0A2G2W7U4_CAPBA_, Solyc03g121660.3.1 Protein indeterminate-domain 7 _AHRD V3.3 *** A0A2G2V8T0_CAPBA_, Solyc04g008500.4.1 Protein indeterminate-domain 6_ chloroplastic _AHRD V3.3 *** A0A2G3CF47_CAPCH_, Solyc06g075250.3.1 Zinc finger p…	INIL01g15310.t1, INIL01g20038.t1, INIL01g25462.t1, INIL03g17671.t1, INIL03g18284.t1, INIL09g30351.t1, INIL10g13314.t1, INIL10g32294.t1, INIL12g03207.t1, INIL12g15813.t1, INIL12g15813.t2	Lj0g3v0065479.1 Non Characterized Hit- tr|I1LBB3|I1LBB3_SOYBN Uncharacterized protein OS=Glycine max GN=Gma.42325 PE_78.26_0_ZINC_FINGER_C2H2_2_Zinc finger_ C2H2; zf-C2H2_jaz_Zinc finger_ double-stranded RNA binding; C2H2 and_CUFF.3041.1, Lj0g3v0071619.1 tr|Q5NA81|Q5NA81_ORYSJ Os01g0242200 protein OS=Oryza sativa subsp. japonica GN=B1066G12.13 PE=4 SV=1_32.32_0.00000008_ZINC_FINGER_C2H2_2_Zinc fi…	Am01g28660.P01, Am01g37240.P01, Am01g54330.P01, Am02g16390.P01, Am02g16390.P02, Am02g44120.P01, Am02g44120.P02, Am02g55420.P01, Am02g55440.P01, Am03g27060.P01, Am03g27060.P02, Am04g32800.P01, Am07g34930.P01, Am08g25480.P01	Potri.002G048000.1.p pacid=42779320 transcript=Potri.002G048000.1 locus=Potri.002G048000 ID=Potri.002G048000.1.v4.1 annot-version=v4.1, Potri.003G036900.6.p pacid=42785174 transcript=Potri.003G036900.6 locus=Potri.003G036900 ID=Potri.003G036900.6.v4.1 annot-version=v4.1, Potri.003G036900.7.p pacid=42785175 transcript=Potri.003G036900.7 locus=Potri.003G036900 ID=Potri.003G036900.7.v4.1 annot-versi…	Os01t0195000-01 Zinc finger and indeterminate domain _IDD_ family transcription factor_ Regulation of secondary cell wall formation, Os01t0242200-01 Zinc finger_ C2H2-type domain containing protein., Os01t0935000-01 Zinc finger_ C2H2-type domain containing protein., Os02t0518500-00 Similar to Zinc finger_ C2H2-type., Os09t0555700-01 Zinc finger_ C2H2-type domain containing protein., Os09t0555700-…
OG0000006	htrionum.r.g15419.p1, htrionum.r.g15421.p1, htrionum.r.g28944.p1, htrionum.r.g28945.p1, htrionum.r.g38888.p1, htrionum.r.g41864.p1, htrionum.r.g41865.p1, htrionum.r.g41866.p1, htrionum.r.g42278.p1, htrionum.r.g42281.p1, htrionum.r.g42282.p1, htrionum.r.g42290.p1, htrionum.r.g42298.p1, htrionum.r.g42302.p1, htrionum.r.g42304.p1, htrionum.r.g42308.p1, htrionum.r.g42316.p1, htrionum.r.g42319.p1, htr…	XP_038997806.1 uncharacterized protein LOC120122788, XP_038997807.1 uncharacterized protein LOC120122791, XP_038998001.1 uncharacterized protein LOC120123076, XP_038998002.1 uncharacterized protein LOC120123077, XP_038998004.1 uncharacterized protein LOC120123078, XP_038998005.1 uncharacterized protein LOC120123079, XP_038998006.1 uncharacterized protein LOC120123080, XP_038998007.1 uncharacteriz…	AT2G17043.1 | Symbols_ no symbol available | no full name available | chr2_7409200-7409442 FORWARD LENGTH=80, AT2G17070.1 | Symbols_ no symbol available | no full name available | chr2_7430863-7431654 REVERSE LENGTH=263, AT2G17080.1 | Symbols_ no symbol available | no full name available | chr2_7433326-7434117 REVERSE LENGTH=263, AT2G17680.1 | Symbols_ no symbol available | no full name available…	Solyc02g082980.1.1 DUF2.1, Solyc02g082985.2.1 DUF241 domain-containing protein _AHRD V3.11 *-* tr|A0A1Q3CEB1|A0A1Q3CEB1_CEPFO_, Solyc02g083000.1.1 DUF2.1, Solyc02g083010.1.1 DUF2.1, Solyc02g083020.1.1 DUF2.1, Solyc02g083030.1.1 DUF2.1, Solyc02g083040.1.1 DUF2.1, Solyc02g083050.1.1 Heat shock protein 90.1, Solyc02g083070.2.1 Heat shock protein 90.1, Solyc02g083090.1.1 Heat shock protein 90.1, Soly…	INIL02g39855.t1, INIL02g39856.t1, INIL02g39857.t1, INIL02g39858.t1, INIL02g39859.t1, INIL02g39861.t1, INIL02g39862.t1, INIL02g39863.t1, INIL02g39864.t1, INIL02g39865.t1, INIL02g39866.t1, INIL02g39867.t1, INIL02g39869.t1, INIL02g39870.t1, INIL02g39871.t1, INIL02g39872.t1, INIL02g39873.t1, INIL02g39875.t1, INIL05g09475.t1, INIL05g09476.t1, INIL11g05341.t1, INIL11g05342.t1	Lj0g3v0115499.1 Non Characterized Hit- tr|G7LA83|G7LA83_MEDTR Putative uncharacterized protein OS=Medicago truncatul_76.37_0_DUF241_Protein of unknown function DUF241_ plant; seg_NULL_CUFF.6754.1, Lj0g3v0127129.1 Non Characterized Hit- tr|I1J8F0|I1J8F0_SOYBN Uncharacterized protein OS=Glycine max PE=4 SV=1_71.82_0_coiled-coil_NULL; seg_NULL; DUF241_Protein of unknown function DUF241_ plant_CUFF.7…	Am01g43940.P01, Am01g43950.P01, Am01g43960.P01, Am01g43970.P01, Am01g43980.P01, Am01g43990.P01, Am01g44000.P01, Am01g44010.P01, Am01g44040.P01, Am01g44050.P01, Am01g44050.P02, Am01g44070.P01, Am01g44080.P01, Am01g44090.P01, Am01g44100.P01, Am01g44110.P01, Am01g44120.P01, Am01g44130.P01, Am05g04380.P01, Am05g04390.P01, Am05g04400.P01, Am05g04410.P01, Am05g04420.P01, Am05g42590.P01, Am05g42600.P01,…	Potri.002G012100.1.p pacid=42777083 transcript=Potri.002G012100.1 locus=Potri.002G012100 ID=Potri.002G012100.1.v4.1 annot-version=v4.1, Potri.002G012200.1.p pacid=42778564 transcript=Potri.002G012200.1 locus=Potri.002G012200 ID=Potri.002G012200.1.v4.1 annot-version=v4.1, Potri.002G012400.1.p pacid=42777581 transcript=Potri.002G012400.1 locus=Potri.002G012400 ID=Potri.002G012400.1.v4.1 annot-versi…
OG0000007		XP_039006359.1 auxin-responsive protein SAUR23-like, XP_039006803.1 auxin-induced protein 15A-like, XP_039006838.1 auxin-responsive protein SAUR23-like, XP_039014963.1 auxin-responsive protein SAUR23-like, XP_039035274.1 auxin-induced protein 15A-like, XP_039035275.1 auxin-induced protein 15A-like, XP_039035276.1 auxin-induced protein 15A-like, XP_039035277.1 auxin-induced protein 15A-like, XP_03…	AT2G21200.1 | Symbols_ SAUR7 | SMALL AUXIN UPREGULATED RNA 7 | chr2_9084039-9084299 REVERSE LENGTH=86, AT2G21210.1 | Symbols_ SAUR6 | SMALL AUXIN UPREGULATED RNA 6 | chr2_9085513-9085809 REVERSE LENGTH=98, AT2G21210.2 | Symbols_ SAUR6 | SMALL AUXIN UPREGULATED RNA 6 | chr2_9085513-9086010 REVERSE LENGTH=165, AT3G03820.1 | Symbols_ SAUR29 | SMALL AUXIN UP RNA 29 | chr3_976933-977223 REVERSE LENGTH…	Solyc01g110630.5.1 Auxin-responsive protein SAUR20 _AHRD V3.11 *** tr|A0A2G2XYI3|A0A2G2XYI3_CAPAN_, Solyc01g110647.1.1 Auxin-responsive protein SAUR20 _AHRD V3.3 *** A0A2G2XY34_CAPAN_, Solyc01g110660.4.1 Auxin-responsive protein SAUR.1, Solyc01g110670.3.1 Auxin-responsive protein SAUR.1, Solyc01g110680.4.1 Small auxin up-regulated RNA12, Solyc01g110710.3.1 Small auxin up-regulated RNA10, Solyc01g…		Lj0g3v0039989.1 Non Characterized Hit- tr|I3S900|I3S900_LOTJA Uncharacterized protein OS=Lotus japonicus PE=4 SV=1_86.36_0.0000000000004_Auxin_inducible_Auxin responsive SAUR protein_CUFF.1818.1, Lj0g3v0040009.1 Non Characterized Hit- tr|I3T0A1|I3T0A1_LOTJA Uncharacterized protein OS=Lotus japonicus PE=4 SV=1_98.88_8.40779e-45_FAMILY NOT NAMED_NULL; Auxin_inducible_Auxin responsive SAUR protein_T…	Am02g46310.P01, Am02g46320.P01, Am02g46340.P01, Am02g46350.P01, Am02g46360.P01, Am02g46370.P01, Am02g46380.P01, Am02g46390.P01, Am02g46400.P01, Am02g46410.P01, Am02g46430.P01, Am02g46440.P01, Am03g09350.P01, Am03g38340.P01, Am03g38350.P01, Am03g38360.P01, Am03g38370.P01, Am03g38380.P01, Am03g38390.P01, Am03g38400.P01, Am03g38410.P01, Am03g38560.P01, Am03g38570.P01, Am03g38580.P01, Am03g38590.P01,…	Potri.004G164600.1.p pacid=42796114 transcript=Potri.004G164600.1 locus=Potri.004G164600 ID=Potri.004G164600.1.v4.1 annot-version=v4.1, Potri.004G164700.1.p pacid=42795665 transcript=Potri.004G164700.1 locus=Potri.004G164700 ID=Potri.004G164700.1.v4.1 annot-version=v4.1, Potri.004G164800.1.p pacid=42796061 transcript=Potri.004G164800.1 locus=Potri.004G164800 ID=Potri.004G164800.1.v4.1 annot-versi…	Os02t0143300-00 Similar to SAUR family protein., Os08t0118500-00 Similar to Auxin-induced SAUR-like protein., Os08t0118800-00 Similar to SAUR31 - auxin-responsive SAUR family member.
OG0000008	htrionum.r.g6092.p1, htrionum.r.g6093.p1, htrionum.r.g73927.p1, htrionum.r.g73935.p1, htrionum.p.g45133.p1, htrionum.p.g45139.p1, htrionum.p.g57472.p1, htrionum.p.g57482.p1, htrionum.p.g57673.p1, htrionum.p.g58928.p1, htrionum.p.g6096.p1, htrionum.p.g6097.p1, htrionum.p.g6098.p1, htrionum.p.g6102.p1, htrionum.p.g6103.p1, htrionum.p.g6104.p1, htrionum.p.g6107.p1, htrionum.p.g6108.p1, htrionum.p.g6…	XP_038995153.1 cysteine-rich receptor-like protein kinase 28, XP_039013578.1 putative receptor-like protein kinase At4g00960, XP_039016489.1 LOW QUALITY PROTEIN_ cysteine-rich receptor-like protein kinase 19, XP_039019687.1 cysteine-rich receptor-like protein kinase 10, XP_039020131.1 LOW QUALITY PROTEIN_ uncharacterized protein LOC120151890, XP_039020160.1 cysteine-rich receptor-like protein kin…	AT3G45860.1 | Symbols_ CRK4 | cysteine-rich RLK _RECEPTOR-like protein kinase_ 4 | chr3_16863401-16866041 REVERSE LENGTH=676, AT4G05200.1 | Symbols_ CRK25 | cysteine-rich RLK _RECEPTOR-like protein kinase_ 25 | chr4_2679793-2682309 REVERSE LENGTH=675, AT4G05200.2 | Symbols_ CRK25 | cysteine-rich RLK _RECEPTOR-like protein kinase_ 25 | chr4_2679793-2682363 REVERSE LENGTH=693, AT4G11490.1 | Symbols…	Solyc02g079990.3.1 Cysteine-rich receptor-like protein kinase 10 _AHRD V3.3 *** A0A2G3D6H0_CAPCH_, Solyc02g080000.1.1 Cysteine-rich receptor-like protein kinase 10 _AHRD V3.3 *-* A0A2G2XFS8_CAPBA_, Solyc02g080010.3.1 Cysteine-rich receptor-like protein kinase 10 _AHRD V3.11 *** tr|A0A2G2XFS8|A0A2G2XFS8_CAPBA_, Solyc02g080030.2.1 Cysteine-rich receptor-like protein kinase _AHRD V3.3 *** A0A2K3PK62…	INIL00g31152.t1	Lj0g3v0096479.1 Non Characterized Hit- tr|I1NG72|I1NG72_SOYBN Uncharacterized protein OS=Glycine max PE=3 SV=1_41.53_0.000000000000005_no description_NULL; Protein kinase-like _PK-like__Protein kinase-like domain; SUBFAMILY NOT NAMED_N_CUFF.5626.1, Lj0g3v0096479.2 Non Characterized Hit- tr|I1NG72|I1NG72_SOYBN Uncharacterized protein OS=Glycine max PE=3 SV=1_41.53_0.000000000000005_no description_…	Am02g06860.P01, Am05g24680.P01, Am05g24680.P02, Am05g24680.P03, Am05g24690.P01, Am05g24720.P01, Am05g24720.P02, Am05g24720.P03, Am05g24720.P04, Am05g24720.P05, Am05g24720.P06, Am05g25320.P01, Am05g40900.P01, Am05g40900.P02, Am05g40910.P01, Am05g40920.P01, Am05g40920.P03	Potri.004G023788.1.p pacid=42796279 transcript=Potri.004G023788.1 locus=Potri.004G023788 ID=Potri.004G023788.1.v4.1 annot-version=v4.1, Potri.004G024052.1.p pacid=42795066 transcript=Potri.004G024052.1 locus=Potri.004G024052 ID=Potri.004G024052.1.v4.1 annot-version=v4.1, Potri.004G024101.1.p pacid=42794101 transcript=Potri.004G024101.1 locus=Potri.004G024101 ID=Potri.004G024101.1.v4.1 annot-versi…	Os01t0366300-01 GnK2 domain containing receptor-like kinase-1_ Response to drought in a tolerant genotype Nagina 22, Os01t0545500-01 GnK2 domain containing receptor-like kinase-2, Os04t0316200-01 Protein of unknown function DUF26 domain containing protein., Os04t0322100-01 Protein of unknown function DUF26 domain containing protein., Os04t0659300-01 Receptor-like protein_ Root development_ Salt s…
OG0000009	htrionum.p.g1382.p1, htrionum.p.g1598.p1, htrionum.p.g16345.p1, htrionum.p.g21116.p1, htrionum.p.g24043.p1, htrionum.p.g27133.p1, htrionum.p.g31281.p1, htrionum.p.g31762.p1, htrionum.p.g33432.p1, htrionum.p.g34811.p1, htrionum.p.g37496.p1, htrionum.p.g43692.p1, htrionum.p.g52493.p1, htrionum.p.g52746.p1, htrionum.p.g57013.p1, htrionum.p.g60667.p1, htrionum.p.g61048.p1, htrionum.p.g62036.p1, htrio…	XP_038992962.1 uncharacterized protein LOC120116589, XP_038996095.1 uncharacterized mitochondrial protein AtMg01250-like, XP_039002784.1 uncharacterized protein LOC120129333, XP_039014273.1 uncharacterized protein LOC120144227, XP_039017083.1 uncharacterized protein LOC120147913, XP_039023543.1 uncharacterized protein LOC120156226, XP_039030893.1 uncharacterized protein LOC120165445, XP_039041974…				Lj0g3v0004739.1 Non Characterized Hit- tr|I1LZR4|I1LZR4_SOYBN Uncharacterized protein OS=Glycine max PE=4 SV=1_37.62_0.000000000003_ _CUFF.301.1, Lj0g3v0085799.1 Non Characterized Hit- tr|I1KCE5|I1KCE5_SOYBN Uncharacterized protein OS=Glycine max PE=4 SV=1_42.11_0.000004_ _CUFF.4534.1, Lj0g3v0181989.1 tr|I1N604|I1N604_SOYBN Glucose-6-phosphate isomerase OS=Glycine max PE=3 SV=1_48.84_2e-18_ _CUFF…	Am01g00160.P01, Am01g00200.P01, Am01g03010.P01, Am01g05260.P01, Am01g07320.P01, Am01g07330.P01, Am01g07820.P01, Am01g19350.P01, Am01g19580.P01, Am01g22740.P01, Am01g24010.P01, Am01g32880.P01, Am01g34430.P01, Am01g60870.P01, Am02g06280.P01, Am02g13430.P01, Am02g13500.P01, Am02g13660.P01, Am02g17350.P01, Am02g17360.P01, Am02g17860.P01, Am02g18770.P01, Am02g20740.P01, Am02g21660.P01, Am02g29320.P01,…		Os03t0643433-00 Similar to J013022N21_ full insert sequence., Os11t0672600-01 Reverse transcriptase domain containing protein.
OG0000010						Lj0g3v0285099.1 tr|A2Q2Z7|A2Q2Z7_MEDTR Contains similarity to reverse trancriptase _ related OS=Medicago truncatula _39.13_0.0000005_zf-RVT_Reverse transcriptase zinc-binding domain_CUFF.19031.1, Lj0g3v0347589.1 Non Characterized Hit- tr|F4NCG8|F4NCG8_BETVU Putative uncharacterized protein OS=Beta vulgaris subs_26.39_0.00002_no description_NULL; RVT_3_NULL; seg_NULL; Ribonuclease H-like_Ribonucle…	Am01g00610.P01, Am01g00620.P01, Am01g02300.P01, Am01g02930.P01, Am01g04890.P01, Am01g04920.P01, Am01g07790.P01, Am01g08980.P01, Am01g09080.P01, Am01g11180.P01, Am01g11190.P01, Am01g11450.P01, Am01g11640.P01, Am01g12900.P01, Am01g14230.P01, Am01g17020.P01, Am01g17360.P01, Am01g19800.P01, Am01g20240.P01, Am01g23260.P01, Am01g23270.P01, Am01g25340.P01, Am01g31400.P01, Am01g31410.P01, Am01g33510.P01,…		Os06t0205337-00 Endonuclease/exonuclease/phosphatase domain containing protein.
OG0000011	htrionum.r.g19017.p1, htrionum.r.g31358.p1, htrionum.r.g68084.p1, htrionum.r.g71502.p1, htrionum.r.g71508.p1, htrionum.r.g7543.p1, htrionum.r.g7548.p1, htrionum.r.g7555.p1, htrionum.r.g7557.p1, htrionum.r.g85370.p1, htrionum.r.g85374.p1, htrionum.p.g19672.p1, htrionum.p.g32353.p1, htrionum.p.g4107.p1, htrionum.p.g72076.p1, htrionum.p.g84293.p1, htrionum.p.g84307.p1	XP_039010717.1 wall-associated receptor kinase-like 1, XP_039018927.1 wall-associated receptor kinase-like 22, XP_039019082.1 wall-associated receptor kinase-like 22, XP_039023318.1 putative wall-associated receptor kinase-like 16, XP_039023319.1 wall-associated receptor kinase 2-like, XP_039023474.1 wall-associated receptor kinase-like 22, XP_039023509.1 wall-associated receptor kinase 2-like, X…	AT1G21210.1 | Symbols_ WAK4 | wall associated kinase 4 | chr1_7424653-7427041 FORWARD LENGTH=738, AT1G21230.1 | Symbols_ WAK5 | wall associated kinase 5 | chr1_7429980-7432346 FORWARD LENGTH=733, AT1G21240.1 | Symbols_ WAK3 | wall associated kinase 3 | chr1_7434303-7436702 FORWARD LENGTH=741, AT1G21240.2 | Symbols_ WAK3 | wall associated kinase 3 | chr1_7434303-7436702 FORWARD LENGTH=480, AT1G212…	Solyc02g068660.3.1 wall-associated receptor kinase-like 10 _AHRD V3.3 *** A0A2I4G978_9ROSI_, Solyc09g014720.3.1 Protein kinase domain _AHRD V3.3 *** A0A200PR58_9MAGN_, Solyc09g014730.4.1 Protein kinase domain _AHRD V3.11 *** tr|A0A200Q5X3|A0A200Q5X3_9MAGN_, Solyc09g014740.3.1 Protein kinase domain _AHRD V3.3 *** A0A200Q5X3_9MAGN_, Solyc09g015200.1.1 LOW QUALITY PROTEIN_ wall-associated receptor k…	INIL00g20850.t1, INIL00g20851.t1, INIL00g31151.t1, INIL10g12797.t1, INIL10g12798.t1, INIL10g12799.t1, INIL10g12800.t1, INIL10g12801.t1, INIL10g12803.t1, INIL10g12804.t1, INIL10g12805.t1, INIL10g12807.t1, INIL10g12808.t1, INIL10g12809.t1, INIL11g10898.t1, INIL11g10899.t1, INIL11g10901.t1, INIL11g10903.t1, INIL11g10904.t1, INIL11g10906.t1, INIL11g10910.t1, INIL11g10911.t1, INIL11g10913.t1, INIL11g1…	Lj0g3v0069359.1 tr|A0F0B1|A0F0B1_9FABA Cold-induced wall associated kinase _Fragment_ OS=Ammopiptanthus mongolicus P_79.85_0_PROTEIN_KINASE_DOM_Protein kinase_ catalytic domain; seg_NULL; Protein kinase-like _PK-like__Protein_CUFF.3322.1, Lj0g3v0084029.1 Non Characterized Hit- tr|D7TKL9|D7TKL9_VITVI Putative uncharacterized protein OS=Vitis vinifera GN=_41.07_1e-16_PROTEIN_KINASE_DOM_Protein kina…	Am02g44580.P01, Am02g44600.P01, Am03g14770.P01, Am05g08110.P01, Am05g08130.P01, Am05g08150.P01, Am05g08160.P01, Am05g09090.P01, Am05g09100.P01, Am05g14800.P01, Am05g14820.P01, Am08g36020.P01, Am08g36030.P01, Am08g36040.P01, Am08g36050.P01, Am08g36060.P01, Am08g36060.P02, Am08g36060.P03, Am08g36070.P01, Am08g36070.P02, Am08g36080.P01, Am08g36090.P01, Am08g36110.P01, Am08g36110.P02, Am08g36110.P03,…	Potri.001G040756.1.p pacid=42788177 transcript=Potri.001G040756.1 locus=Potri.001G040756 ID=Potri.001G040756.1.v4.1 annot-version=v4.1, Potri.002G075901.1.p pacid=42777820 transcript=Potri.002G075901.1 locus=Potri.002G075901 ID=Potri.002G075901.1.v4.1 annot-version=v4.1, Potri.002G075951.1.p pacid=42776974 transcript=Potri.002G076000.1 locus=Potri.002G076000 ID=Potri.002G076000.1.v4.1 annot-versi…	Os01t0364100-00 Similar to OSIGBa0145M07.8 protein., Os01t0364800-00 Protein kinase_ catalytic domain domain containing protein., Os01t0580150-00 Similar to Protein kinase., Os02t0111600-01 Wall-associated receptor kinase 11_ Negative regulation of stature_ leaf angle_ and seed length_ Regulation of cell elongation_ Cell wall monitor, Os02t0807200-00 Similar to Protein kinase family protein., Os0…
OG0000012	htrionum.r.g19530.p1, htrionum.r.g26400.p1, htrionum.r.g35899.p1, htrionum.r.g49869.p1, htrionum.r.g5583.p1, htrionum.r.g61639.p1, htrionum.p.g10808.p1, htrionum.p.g10809.p1, htrionum.p.g11140.p2, htrionum.p.g11388.p1, htrionum.p.g11389.p1, htrionum.p.g11674.p1, htrionum.p.g11690.p1, htrionum.p.g11919.p1, htrionum.p.g12128.p1, htrionum.p.g12129.p1, htrionum.p.g12693.p2, htrionum.p.g13654.p1, htri…	XP_038996667.1 uncharacterized protein LOC120121355, XP_039025731.1 uncharacterized protein LOC120159112, XP_039045882.1 uncharacterized protein LOC120185847, XP_039059754.1 uncharacterized protein LOC120203555, XP_039068800.1 uncharacterized protein LOC120215094		Solyc03g078175.2.1 Ribonuclease H _AHRD V3.11 *** tr|A0A2K3P3K6|A0A2K3P3K6_TRIPR_	INIL01g14015.t1, INIL01g19686.t1, INIL01g25752.t1, INIL02g40528.t1, INIL03g13926.t1, INIL08g30696.t1, INIL09g36122.t1, INIL10g42629.t1		Am02g06360.P01, Am02g52820.P01, Am05g26400.P01, Am06g19680.P01, Am07g01390.P01, Am07g11890.P01, Am08g05950.P01		Os06t0484800-00 Reverse transcriptase domain containing protein.
OG0000013	htrionum.r.g2781.p1, htrionum.r.g2785.p1, htrionum.r.g2788.p1, htrionum.r.g2790.p1, htrionum.r.g2792.p1, htrionum.r.g2793.p1, htrionum.r.g2794.p1, htrionum.r.g2795.p1, htrionum.r.g2796.p1, htrionum.r.g3961.p1, htrionum.r.g8547.p1, htrionum.r.g8566.p1, htrionum.r.g8601.p1, htrionum.r.g8602.p1, htrionum.r.g8603.p1, htrionum.r.g8605.p1, htrionum.r.g8606.p1, htrionum.r.g8608.p1, htrionum.r.g8609.p1, …	XP_038996767.1 germin-like protein subfamily 1 member 16, XP_038996786.1 germin-like protein subfamily 1 member 14, XP_039006058.1 germin-like protein subfamily 1 member 13, XP_039006064.1 germin-like protein subfamily 1 member 13 isoform X1, XP_039006065.1 germin-like protein subfamily 1 member 13 isoform X2, XP_039017020.1 germin-like protein subfamily 1 member 14, XP_039045528.1 germin-like pr…	AT3G05950.1 | Symbols_ no symbol available | no full name available | chr3_1781130-1781964 REVERSE LENGTH=229, AT4G14630.1 | Symbols_ GLP9 | germin-like protein 9 | chr4_8392920-8393680 FORWARD LENGTH=222, AT5G39100.1 | Symbols_ GLP6 | germin-like protein 6 | chr5_15653204-15653968 REVERSE LENGTH=222, AT5G39110.1 | Symbols_ no symbol available | no full name available | chr5_15657802-15658584 REV…	Solyc01g102890.4.1 Germin-like protein subfamily.1, Solyc01g102895.1.1 Germin-like protein subfamily.1, Solyc01g102910.5.1 Germin-like protein subfamily 1 member _AHRD V3.11 *** tr|A0A2K3JPE5|A0A2K3JPE5_TRIPR_, Solyc10g078840.1.1 Germin-like protein.1, Solyc10g078850.1.1 Germin-like protein subfamily.1	INIL04g02669.t1, INIL04g02670.t1, INIL04g02671.t1, INIL04g41018.t1, INIL04g41022.t1, INIL04g41023.t1, INIL04g41024.t1, INIL07g33522.t1, INIL07g33523.t1, INIL07g33524.t1, INIL07g33525.t1, INIL07g33526.t1, INIL07g33527.t1, INIL07g33528.t1, INIL07g33950.t1, INIL11g19147.t1, INIL11g19148.t1, INIL11g19149.t1, INIL11g19150.t1, INIL11g19151.t1, INIL11g19152.t1, INIL11g19153.t1, INIL11g19154.t1, INIL11g1…	Lj0g3v0122139.1 Non Characterized Hit- tr|I3TAN5|I3TAN5_LOTJA Uncharacterized protein OS=Lotus japonicus PE=2 SV=1_97.25_0_Cupin_Cupin 1; FAMILY NOT NAMED_NULL; RmlC-like cupins_RmlC-like cupin domain; Cupin_1_Cupin 1; no d_CUFF.7294.1, Lj0g3v0122149.1 Non Characterized Hit- tr|I3TAN5|I3TAN5_LOTJA Uncharacterized protein OS=Lotus japonicus PE=2 SV=1_97.27_0_GERMIN_Germin; no description_RmlC-like…	Am01g07710.P01, Am01g07730.P01, Am02g01710.P01, Am03g37130.P01, Am03g37140.P01, Am03g37150.P01, Am03g37150.P02, Am03g37170.P01, Am06g00230.P01, Am06g00240.P01, Am06g00250.P01, Am06g00260.P01, Am06g00270.P01, Am06g00280.P01, Am06g00290.P01, Am06g00300.P01, Am06g04620.P01, Am06g31260.P01, Am06g31270.P01, Am06g31280.P01, Am06g31290.P01, Am06g31300.P01, Am06g31310.P01, Am06g31320.P01, Am06g31330.P01,…	Potri.001G464000.3.p pacid=42791146 transcript=Potri.001G464000.3 locus=Potri.001G464000 ID=Potri.001G464000.3.v4.1 annot-version=v4.1, Potri.001G464100.1.p pacid=42789637 transcript=Potri.001G464100.1 locus=Potri.001G464100 ID=Potri.001G464100.1.v4.1 annot-version=v4.1, Potri.001G465100.1.p pacid=42789904 transcript=Potri.001G465100.1 locus=Potri.001G465100 ID=Potri.001G465100.1.v4.1 annot-versi…	Os02t0491600-00 Similar to Oxalate oxidase-like protein or germin-like protein _Germin-like 8_ _Germin-like 12_., Os02t0491700-00 Putative germin-like protein 2-2., Os02t0491800-00 Similar to Germin-like protein subfamily 1 member 15 precursor., Os08t0188900-01 Germin-like protein 8-1_ Disease resistance, Os08t0189100-01 Germin-like protein 8-2_ Disease resistance, Os08t0189200-01 Germin-like pro…
OG0000014	htrionum.p.g52451.p1, htrionum.p.g52452.p1, htrionum.p.g52454.p1, htrionum.p.g73025.p1	XP_038991631.1 probable LRR receptor-like serine/threonine-protein kinase At3g47570, XP_038991796.1 probable LRR receptor-like serine/threonine-protein kinase At3g47570, XP_038992141.1 probable LRR receptor-like serine/threonine-protein kinase At3g47570, XP_038994374.1 probable LRR receptor-like serine/threonine-protein kinase At3g47570 isoform X1, XP_038994375.1 probable LRR receptor-like serine…	AT3G47090.1 | Symbols_ no symbol available | no full name available | chr3_17341512-17344645 REVERSE LENGTH=1009, AT3G47110.1 | Symbols_ no symbol available | no full name available | chr3_17347103-17350296 REVERSE LENGTH=1025, AT3G47570.1 | Symbols_ no symbol available | no full name available | chr3_17527611-17530748 FORWARD LENGTH=1010, AT3G47580.1 | Symbols_ no symbol available | no full name…	Solyc03g019980.2.1 Receptor-like protein kinase _AHRD V3.3 *** A0A2R6P698_ACTCH_, Solyc03g096190.2.1 Receptor-kinase_ putative _AHRD V3.3 *** B9SUC9_RICCO_, Solyc03g098400.2.1 Receptor-like protein kinase _AHRD V3.3 *** A0A2R6P698_ACTCH_, Solyc03g118330.3.1 Receptor-like protein kinase _AHRD V3.3 *-* A0A2R6P698_ACTCH_, Solyc04g009040.5.1 Receptor-kinase_ putative _AHRD V3.11 *** tr|B9SZK5|B9SZK5_…	INIL04g07114.t1, INIL04g37149.t1, INIL10g42665.t1, INIL10g42668.t1, INIL11g15592.t1, INIL11g15593.t1, INIL11g15600.t1, INIL11g15604.t1, INIL11g15605.t1, INIL11g15607.t1, INIL11g15614.t1, INIL11g15616.t1, INIL11g15619.t1, INIL11g19466.t1, INIL11g19471.t1, INIL11g19482.t1, INIL11g19493.t1, INIL12g03511.t1, INIL14g06652.t1, INIL14g06653.t1, INIL14g33156.t1, INIL14g33157.t1, INIL14g33160.t1, INIL14g3…	Lj0g3v0212239.1 tr|G7KI99|G7KI99_MEDTR CCP OS=Medicago truncatula GN=MTR_6g036840 PE=4 SV=1_81.17_0_PROTEIN_KINASE_DOM_Protein kinase_ catalytic domain; SUBFAMILY NOT NAMED_NULL; FAMILY NOT NAMED_NULL_CUFF.13651.1, Lj0g3v0303549.1 tr|G7LH12|G7LH12_MEDTR Receptor protein kinase-like protein OS=Medicago truncatula GN=MTR_8g066700 P_72.11_0_Pkinase_Protein kinase_ catalytic domain; LRR_8_NULL; LRR_1…	Am01g15160.P01, Am01g15170.P01, Am01g15170.P02, Am06g21860.P01	Potri.004G069001.1.p pacid=42795182 transcript=Potri.004G069001.1 locus=Potri.004G069001 ID=Potri.004G069001.1.v4.1 annot-version=v4.1, Potri.005G080000.1.p pacid=42803311 transcript=Potri.005G080000.1 locus=Potri.005G080000 ID=Potri.005G080000.1.v4.1 annot-version=v4.1, Potri.006G099100.1.p pacid=42768164 transcript=Potri.006G099100.1 locus=Potri.006G099100 ID=Potri.006G099100.1.v4.1 annot-versi…	Os01t0152000-01 Protein kinase_ core domain containing protein., Os01t0152600-00 Protein kinase_ catalytic domain domain containing protein., Os01t0152800-01 Protein kinase_ core domain containing protein., Os01t0153000-00 Protein kinase_ catalytic domain domain containing protein., Os01t0523100-00 Protein kinase_ catalytic domain domain containing protein., Os02t0210700-01 Protein kinase_ core d…
OG0000015	htrionum.r.g10431.p1, htrionum.r.g13337.p1, htrionum.r.g13986.p1, htrionum.r.g16589.p1, htrionum.r.g23605.p1, htrionum.r.g36296.p1, htrionum.r.g36832.p1, htrionum.r.g40012.p1, htrionum.r.g53836.p1, htrionum.r.g59358.p1, htrionum.r.g61339.p1, htrionum.r.g63874.p1, htrionum.r.g65177.p1, htrionum.r.g67378.p1, htrionum.r.g67379.p1, htrionum.r.g69380.p1, htrionum.r.g73116.p1, htrionum.r.g78112.p1, htr…	XP_038993831.1 3-ketoacyl-CoA synthase 10-like, XP_039006991.1 3-ketoacyl-CoA synthase 6, XP_039007229.1 3-ketoacyl-CoA synthase 11-like, XP_039007556.1 3-ketoacyl-CoA synthase 1-like, XP_039010591.1 3-ketoacyl-CoA synthase 11-like, XP_039015337.1 3-ketoacyl-CoA synthase 6-like, XP_039019900.1 3-ketoacyl-CoA synthase 6-like, XP_039026800.1 3-ketoacyl-CoA synthase 9-like, XP_039028266.1 3-ketoacyl…	AT1G01120.1 | Symbols_ KCS1 | 3-ketoacyl-CoA synthase 1 | chr1_57392-58978 REVERSE LENGTH=528, AT1G04220.1 | Symbols_ KCS2_ DAISY | 3-ketoacyl-CoA synthase 2_ DAISY | chr1_1119853-1122483 REVERSE LENGTH=528, AT1G19440.1 | Symbols_ KCS4 | 3-ketoacyl-CoA synthase 4 | chr1_6729119-6730669 FORWARD LENGTH=516, AT1G25450.1 | Symbols_ CER60_ KCS5 | ECERIFERUM 60_ 3-ketoacyl-CoA synthase 5 | chr1_8938679…	Solyc02g063140.4.1 3-ketoacyl-CoA synthase _AHRD V3.3 *** A0A2G3D1W0_CAPCH_, Solyc02g085870.3.1 beta-ketoacyl-coenzyme A synthase, Solyc03g005320.3.1 3-ketoacyl-CoA synthase _AHRD V3.3 *** A0A2G2WWC0_CAPBA_, Solyc04g080450.1.1 3-ketoacyl-CoA synthase _AHRD V3.3 *** A0A2G2V5U9_CAPBA_, Solyc05g009270.4.1 3-ketoacyl-CoA synthase _AHRD V3.3 *** A0A2G3B5Z8_CAPCH_, Solyc05g013220.2.1 3-ketoacyl-CoA syn…	INIL01g15915.t1, INIL02g40568.t1, INIL05g02846.t1, INIL05g09613.t1, INIL09g26491.t1, INIL13g08355.t1, INIL14g06718.t1	Lj0g3v0065089.1 tr|I1LC39|I1LC39_SOYBN 3-ketoacyl-CoA synthase OS=Glycine max GN=Gma.53422 PE=3 SV=1_90.8_0_FAE1_CUT1_RppA_FAE1/Type III polyketide synthase-like protein; ACP_syn_III_C_3-Oxoacyl-[acyl-carrier_CUFF.3012.1, Lj0g3v0246159.1 NODE_5382_length_1646_cov_339.131836.path1.1, Lj0g3v0324009.1 tr|B9H0R8|B9H0R8_POPTR 3-ketoacyl-CoA synthase OS=Populus trichocarpa GN=POPTRDRAFT_800773 PE=3 SV=…	Am01g21460.P01, Am01g61900.P01, Am02g30080.P01, Am03g34190.P01, Am03g34200.P01, Am03g34210.P01, Am04g30440.P01, Am04g30840.P01, Am04g42390.P01, Am05g02230.P01, Am05g02250.P01, Am06g09190.P01, Am06g32100.P01, Am07g30220.P01, Am08g01540.P01, Am08g05040.P01	Potri.002G178000.1.p pacid=42779769 transcript=Potri.002G178000.1 locus=Potri.002G178000 ID=Potri.002G178000.1.v4.1 annot-version=v4.1, Potri.004G155600.1.p pacid=42794044 transcript=Potri.004G155600.1 locus=Potri.004G155600 ID=Potri.004G155600.1.v4.1 annot-version=v4.1, Potri.005G217000.1.p pacid=42805605 transcript=Potri.005G217000.1 locus=Potri.005G217000 ID=Potri.005G217000.1.v4.1 annot-versi…	Os01t0529800-01 Similar to Very-long-chain fatty acid condensing enzyme CUT1., Os02t0205500-01 Similar to Fatty acid elongase 1., Os02t0731900-01 Similar to 3-ketoacyl-CoA synthase., Os03t0162800-01 Similar to Beta-ketoacyl-CoA-synthase., Os03t0181500-01 Fatty acid elongase _beta-ketoacyl-CoA synthase__ Shoot development, Os03t0220100-01 beta-ketoacyl-CoA synthase_ Homolog of Arabidopsis CER6_ Le…
OG0000016	htrionum.r.g1076.p1, htrionum.r.g21956.p1, htrionum.r.g21958.p1, htrionum.r.g21961.p1, htrionum.r.g21963.p1, htrionum.r.g21965.p1, htrionum.r.g24831.p1, htrionum.r.g50035.p1, htrionum.r.g50037.p1, htrionum.r.g50185.p1, htrionum.r.g50186.p1, htrionum.r.g63963.p1, htrionum.r.g68913.p1, htrionum.r.g68915.p1, htrionum.r.g68916.p1, htrionum.r.g68919.p1, htrionum.r.g68923.p1, htrionum.r.g76602.p1, htri…	XP_038991766.1 berberine bridge enzyme-like 8, XP_039000325.1 berberine bridge enzyme-like 13, XP_039005243.1 berberine bridge enzyme-like 18, XP_039007389.1 berberine bridge enzyme-like 18, XP_039010649.1 berberine bridge enzyme-like 18, XP_039011408.1 berberine bridge enzyme-like 8, XP_039013559.1 berberine bridge enzyme-like 8, XP_039033551.1 berberine bridge enzyme-like 18, XP_039044023.1 ber…	AT1G30760.1 | Symbols_ AtBBE-like 13 | Berberine Bridge Enzyme-Like 13 | chr1_10918321-10920441 FORWARD LENGTH=534, AT1G30760.2 | Symbols_ AtBBE-like 13 | Berberine Bridge Enzyme-Like 13 | chr1_10918267-10920441 FORWARD LENGTH=552, AT2G34790.1 | Symbols_ EDA28_ MEE23_ AtBBE-like 15 | Berberine Bridge Enzyme-Like 15_ EMBRYO SAC DEVELOPMENT ARREST 28_ MATERNAL EFFECT EMBRYO ARREST 23 | chr2_1467399…	Solyc02g022860.1.1 FAD-binding Berberine family protein _AHRD V3.3 *** A0A2U1MQE5_ARTAN_, Solyc02g069690.1.1 FAD-binding Berberine family protein _AHRD V3.3 *** A0A1P8AT94_ARATH_, Solyc02g070070.1.1 FAD-binding Berberine family protein _AHRD V3.3 *** A0A1P8AT94_ARATH_, Solyc02g070110.1.1 FAD-binding Berberine family protein _AHRD V3.3 *** A0A2U1LDC6_ARTAN_, Solyc02g070130.1.1 FAD-binding Berberin…	INIL04g32692.t1, INIL04g32693.t1, INIL04g32694.t1, INIL06g06405.t1, INIL06g37718.t1, INIL06g37719.t1, INIL06g37720.t1, INIL06g37722.t1, INIL09g30157.t1, INIL12g01163.t1, INIL12g24914.t1	Lj4g3v0287320.1 Non Characterized Hit- tr|I1KRB7|I1KRB7_SOYBN Uncharacterized protein OS=Glycine max PE=4 SV=1_83.14_0_FAD_binding_4_FAD linked oxidase_ N-terminal; BBE_Berberine/berberine-like; no description_FAD-linke_CUFF.46840.1, Lj4g3v0287330.1 Non Characterized Hit- tr|I1K2X6|I1K2X6_SOYBN Uncharacterized protein OS=Glycine max PE=4 SV=1_87.01_0_no description_FAD-linked oxidase_ FAD-binding…	Am01g48710.P01, Am01g48720.P01, Am01g48730.P01, Am01g48740.P01, Am02g01100.P01, Am02g01750.P01, Am02g38780.P01, Am04g16310.P01, Am04g16340.P01, Am04g22030.P01, Am04g22040.P01, Am04g34260.P01, Am04g34270.P01, Am04g34280.P01, Am04g34290.P01, Am04g34300.P01, Am04g34540.P01, Am04g34550.P01, Am04g34560.P01, Am04g34580.P01, Am04g34590.P01, Am04g34600.P01, Am04g34610.P01, Am05g04320.P01, Am05g04330.P01,…	Potri.001G440700.1.p pacid=42787984 transcript=Potri.001G440700.1 locus=Potri.001G440700 ID=Potri.001G440700.1.v4.1 annot-version=v4.1, Potri.001G461500.1.p pacid=42788880 transcript=Potri.001G461500.1 locus=Potri.001G461500 ID=Potri.001G461500.1.v4.1 annot-version=v4.1, Potri.001G461700.1.p pacid=42789224 transcript=Potri.001G461700.1 locus=Potri.001G461700 ID=Potri.001G461700.1.v4.1 annot-versi…	Os02t0235900-01 Oxygen oxidoreductase covalent FAD-binding site domain containing protein., Os06t0548100-00 Similar to Nectarin 5 _Fragment_.
OG0000017	htrionum.r.g13546.p1, htrionum.r.g16370.p1, htrionum.r.g22459.p1, htrionum.r.g24678.p1, htrionum.r.g24699.p1, htrionum.r.g24708.p1, htrionum.r.g24714.p1, htrionum.r.g24716.p1, htrionum.r.g24721.p1, htrionum.r.g2615.p1, htrionum.r.g2616.p1, htrionum.r.g2617.p1, htrionum.r.g34934.p1, htrionum.r.g60959.p1, htrionum.r.g71893.p1, htrionum.r.g75798.p1, htrionum.r.g75799.p1, htrionum.r.g83887.p1, htrion…	XP_038991855.1 cytosolic sulfotransferase 15-like, XP_038991887.1 cytosolic sulfotransferase 15-like, XP_038991891.1 cytosolic sulfotransferase 14-like, XP_038994862.1 flavonol sulfotransferase-like, XP_038997214.1 flavonol sulfotransferase-like isoform X1, XP_038997215.1 flavonol sulfotransferase-like isoform X2, XP_039001910.1 cytosolic sulfotransferase 15-like, XP_039001911.1 cytosolic sulfotr…	AT1G13420.1 | Symbols_ ATST4B_ ST4B | ARABIDOPSIS THALIANA SULFOTRANSFERASE 4B_ sulfotransferase 4B | chr1_4604871-4605866 FORWARD LENGTH=331, AT1G13430.1 | Symbols_ ST4C_ ATST4C | ARABIDOPSIS THALIANA SULFOTRANSFERASE 4C_ sulfotransferase 4C | chr1_4606530-4607585 FORWARD LENGTH=351, AT1G18590.1 | Symbols_ ATSOT17_ ATST5C_ SOT17 | sulfotransferase 17_ SULFOTRANSFERASE 17_ ARABIDOPSIS SULFOTRANSF…	Solyc02g077620.1.1 Sulfotransferase _AHRD V3.3 *** A0A1Q3AUR5_CEPFO_, Solyc03g006043.1.1 Sulfotransferase _AHRD V3.3 *** A0A2G3B6Y2_CAPCH_, Solyc03g006047.1.1 Sulfotransferase _AHRD V3.3 *** A0A2G3B6Y2_CAPCH_, Solyc03g114800.1.1 Sulfotransferase _AHRD V3.3 *** A0A2G3CYQ4_CAPCH_, Solyc05g011850.1.1 Sulfotransferase _AHRD V3.3 *** A0A2G3B6Y1_CAPCH_, Solyc05g011860.1.1 Sulfotransferase _AHRD V3.3 *-…	INIL03g14905.t1, INIL03g14906.t1, INIL09g35961.t1, INIL09g35963.t1, INIL13g08266.t1, INIL13g08267.t1, INIL13g08268.t1, INIL13g08269.t1, INIL13g08270.t1, INIL13g08271.t1, INIL13g08272.t1	Lj0g3v0092379.1 Non Characterized Hit- tr|I3STZ9|I3STZ9_LOTJA Uncharacterized protein OS=Lotus japonicus PE=2 SV=1_76.26_0_P-loop containing nucleoside triphosphate hydrolases_NULL; FLAVONOL SULFOTRANSFERASE-RELATED_NULL; S_NODE_64566_length_1119_cov_12.617516.path1.1, Lj0g3v0116459.1 Non Characterized Hit- tr|I3STZ9|I3STZ9_LOTJA Uncharacterized protein OS=Lotus japonicus PE=2 SV=1_73.33_3e-17_FL…	Am01g47970.P01, Am03g29620.P01, Am03g29630.P01, Am04g35990.P01, Am05g11050.P01, Am05g11070.P01, Am05g11080.P01, Am05g11100.P01, Am07g22850.P01	Potri.001G036500.2.p pacid=42792667 transcript=Potri.001G036500.2 locus=Potri.001G036500 ID=Potri.001G036500.2.v4.1 annot-version=v4.1, Potri.001G036600.2.p pacid=42788906 transcript=Potri.001G036600.2 locus=Potri.001G036600 ID=Potri.001G036600.2.v4.1 annot-version=v4.1, Potri.001G036700.1.p pacid=42790183 transcript=Potri.001G036700.1 locus=Potri.001G036700 ID=Potri.001G036700.1.v4.1 annot-versi…	Os01t0311600-01 Sulfotransferase family protein., Os02t0684100-00 Sulfotransferase domain domain containing protein., Os04t0359300-00 Sulfotransferase family protein., Os04t0526300-00 Sulfotransferase family protein., Os06t0626600-01 Sulfotransferase family protein., Os08t0514600-00 Hypothetical conserved gene., Os08t0515000-00 Sulfotransferase domain domain containing protein., Os09t0256100-00 S…
OG0000018	htrionum.r.g37649.p1, htrionum.r.g37658.p1, htrionum.r.g43729.p1, htrionum.r.g57273.p1, htrionum.r.g67911.p1, htrionum.r.g79727.p1, htrionum.p.g10788.p1, htrionum.p.g37338.p1, htrionum.p.g37349.p1, htrionum.p.g37350.p1, htrionum.p.g48109.p1	XP_038998607.1 rust resistance kinase Lr10-like, XP_038998620.1 rust resistance kinase Lr10-like, XP_039007435.1 LEAF RUST 10 DISEASE-RESISTANCE LOCUS RECEPTOR-LIKE PROTEIN KINASE-like 2.7, XP_039010432.1 LEAF RUST 10 DISEASE-RESISTANCE LOCUS RECEPTOR-LIKE PROTEIN KINASE-like 2.4, XP_039021819.1 LEAF RUST 10 DISEASE-RESISTANCE LOCUS RECEPTOR-LIKE PROTEIN KINASE-like 2.5, XP_039025811.1 LEAF RUST …	AT1G66920.1 | Symbols_ no symbol available | no full name available | chr1_24965410-24967432 REVERSE LENGTH=609, AT1G66920.2 | Symbols_ no symbol available | no full name available | chr1_24965410-24967432 REVERSE LENGTH=617, AT1G66920.3 | Symbols_ no symbol available | no full name available | chr1_24965410-24967432 REVERSE LENGTH=591, AT4G18250.1 | Symbols_ no symbol available | no full name av…	Solyc01g008500.4.1 Receptor-like protein kinase _AHRD V3.3 *** A0A2K3L8M9_TRIPR_, Solyc01g008570.1.1 Receptor-like protein kinase _AHRD V3.3 *** A0A2K3N885_TRIPR_, Solyc02g079600.3.1 Receptor-like protein kinase _AHRD V3.3 *** A0A2K3N612_TRIPR_, Solyc02g081470.4.1 Receptor-like protein kinase _AHRD V3.3 *** A0A2K3NGQ7_TRIPR_, Solyc02g081510.3.1 Receptor-like protein kinase _AHRD V3.3 *** A0A2K3PP…		Lj0g3v0188629.1 Non Characterized Hit- tr|I1LXE9|I1LXE9_SOYBN Uncharacterized protein OS=Glycine max GN=Gma.19430 PE_72.89_0_no description_NULL; PROTEIN_KINASE_ATP_Protein kinase_ ATP binding site; Protein kinase-like _PK-li_CUFF.12012.1, Lj0g3v0194239.1 tr|G7KJL7|G7KJL7_MEDTR Kinase-like protein OS=Medicago truncatula GN=MTR_6g045030 PE=3 SV=1_76.42_0_PROTEIN_KINASE_ATP_Protein kinase_ ATP bind…	Am01g13230.P01, Am01g13240.P01, Am01g13250.P01, Am03g22650.P01, Am03g22660.P01, Am03g22690.P01, Am03g22710.P01, Am03g22720.P01, Am03g22730.P01, Am03g22730.P02, Am03g22740.P01, Am04g21910.P01, Am04g23580.P01, Am06g32300.P01, Am06g32300.P02, Am06g32310.P01, Am06g32340.P01, Am06g32360.P01, Am07g08640.P01, Am07g08670.P01	Potri.004G076100.2.p pacid=42795766 transcript=Potri.004G076100.2 locus=Potri.004G076100 ID=Potri.004G076100.2.v4.1 annot-version=v4.1, Potri.004G076500.2.p pacid=42796684 transcript=Potri.004G076500.2 locus=Potri.004G076500 ID=Potri.004G076500.2.v4.1 annot-version=v4.1, Potri.004G076500.3.p pacid=42796685 transcript=Potri.004G076500.3 locus=Potri.004G076500 ID=Potri.004G076500.3.v4.1 annot-versi…	Os01t0113200-01 Similar to Receptor serine/threonine kinase., Os01t0113500-01 Similar to Receptor-like kinase., Os01t0113800-01 Protein kinase_ core domain containing protein., Os01t0114700-00 Similar to Receptor-like kinase., Os01t0114900-00 Similar to LRK14., Os01t0115600-01 Similar to LRK14., Os01t0115900-01 Receptor-like kinase 22_ Negative regulation of broad-spectrum resistance to bacterial…
OG0000019	htrionum.r.g24414.p1, htrionum.r.g32659.p1, htrionum.r.g33182.p1, htrionum.r.g33741.p1, htrionum.r.g39780.p1, htrionum.r.g55397.p1, htrionum.r.g56567.p1, htrionum.r.g63425.p1, htrionum.r.g6440.p1, htrionum.r.g64665.p1, htrionum.r.g6910.p1, htrionum.r.g69234.p1, htrionum.r.g70245.p1, htrionum.r.g74110.p1, htrionum.r.g74164.p1, htrionum.r.g75649.p1, htrionum.r.g78137.p1, htrionum.r.g78189.p1, htrio…	XP_038992170.1 ATPase 11_ plasma membrane-type-like, XP_038993872.1 plasma membrane ATPase 4-like, XP_038993977.1 ATPase 8_ plasma membrane-type-like, XP_038997195.1 ATPase 11_ plasma membrane-type-like, XP_038997196.1 ATPase 11_ plasma membrane-type-like, XP_039003154.1 plasma membrane ATPase 4-like, XP_039005988.1 LOW QUALITY PROTEIN_ ATPase 9_ plasma membrane-type-like, XP_039022605.1 plasma m…	AT1G17260.1 | Symbols_ TT13_ AHA10 | TRANSPARENT TESTA 13_ autoinhibited H_+_-ATPase isoform 10 | chr1_5904058-5908898 FORWARD LENGTH=947, AT1G80660.1 | Symbols_ HA9_ AHA9 | H_+_-ATPase 9 | chr1_30316227-30319948 REVERSE LENGTH=954, AT1G80660.2 | Symbols_ HA9_ AHA9 | H_+_-ATPase 9 | chr1_30316227-30319337 REVERSE LENGTH=825, AT1G80660.3 | Symbols_ HA9_ AHA9 | H_+_-ATPase 9 | chr1_30316319-3031994…	Solyc03g113400.4.1 TOMLH.1, Solyc03g117150.3.1 Plasma membrane ATPase _AHRD V3.3 *** A0A2G3A2L5_CAPAN_, Solyc06g071100.4.1 plasma membrane H+-ATPase, Solyc07g005033.1.1 Plasma membrane ATPase _AHRD V3.3 *** A0A1U8H8S9_CAPAN_, Solyc07g005037.2.1 Plasma membrane ATPase _AHRD V3.11 *** tr|A0A1U8H8S9|A0A1U8H8S9_CAPAN_, Solyc07g017780.4.1 _DB226_ meloidogyne-induced giant cell protein, Solyc08g078200.…	INIL01g25069.t1, INIL02g05623.t1, INIL02g21010.t1, INIL03g14306.t1, INIL03g14306.t2, INIL03g20484.t1, INIL04g12011.t1, INIL05g20954.t1, INIL06g37462.t1, INIL09g36254.t1, INIL09g36256.t1, INIL13g09259.t1, INIL13g15373.t1	Lj0g3v0067579.1 Non Characterized Hit- tr|I1JWZ3|I1JWZ3_SOYBN Uncharacterized protein OS=Glycine max PE=3 SV=1_93.44_0_HATPASE_ATPase_ P-type_ H+ transporting proton pump; CATATPASE_ATPase_ P-type_ K/Mg/Cd/Cu/Zn/Na/Ca/N_CUFF.3227.1, Lj0g3v0067579.2 Non Characterized Hit- tr|I1JWZ3|I1JWZ3_SOYBN Uncharacterized protein OS=Glycine max PE=3 SV=1_93.31_0_HATPASE_ATPase_ P-type_ H+ transporting proton …	Am01g32920.P01, Am01g32920.P02, Am01g32920.P03, Am01g32920.P04, Am01g33560.P01, Am01g33560.P02, Am01g33570.P01, Am02g41160.P01, Am03g25790.P01, Am03g25790.P02, Am04g04110.P01, Am04g29460.P01, Am04g29460.P02, Am04g34880.P01, Am04g34880.P02, Am06g02520.P01, Am06g02520.P02, Am06g02960.P01, Am06g25040.P02, Am06g25040.P03, Am08g21170.P01, Am08g21170.P02, Am08g21170.P03, Am08g21170.P04	Potri.001G048300.2.p pacid=42788557 transcript=Potri.001G048300.2 locus=Potri.001G048300 ID=Potri.001G048300.2.v4.1 annot-version=v4.1, Potri.001G161400.1.p pacid=42792453 transcript=Potri.001G161400.1 locus=Potri.001G161400 ID=Potri.001G161400.1.v4.1 annot-version=v4.1, Potri.001G161400.10.p pacid=42792454 transcript=Potri.001G161400.10 locus=Potri.001G161400 ID=Potri.001G161400.10.v4.1 annot-ve…	Os02t0797300-01 Similar to Plasma membrane H+-ATPase., Os03t0100800-01 Plasma membrane proton pump ATPase _H<sup>+</sup>-ATPase__ Pi acquisition and transport_ Nutrient uptake during mycorrhizal symbioses, Os03t0689300-01 Plasma membrane H<sup>+</sup>-ATPase 1_ Regulation of ammonium _NH<sub>4</sub><sup>+</sup>_ uptake_ Regulation of stomatal opening for C fixation_ Control of photosynthesis, Os0…
OG0000020	htrionum.p.g51605.p1, htrionum.p.g61574.p1, htrionum.p.g61630.p1, htrionum.p.g68339.p1, htrionum.p.g74008.p2	XP_038994949.1 uncharacterized protein LOC120119131, XP_039037220.1 uncharacterized mitochondrial protein AtMg00310-like, XP_039068130.1 uncharacterized protein LOC120214252	AT3G26855.1 | Symbols_ no symbol available | no full name available | chr3_9898680-9899350 REVERSE LENGTH=163, AT4G29090.1 | Symbols_ no symbol available | no full name available | chr4_14333528-14335255 FORWARD LENGTH=575	Solyc03g043795.2.1 Ribonuclease H _AHRD V3.11 *-* tr|A0A2K3MW57|A0A2K3MW57_TRIPR_	INIL00g14403.t1, INIL02g39841.t1, INIL03g14340.t1, INIL03g17934.t1, INIL03g23306.t1, INIL06g05807.t1, INIL06g05814.t1, INIL07g06193.t1, INIL07g06321.t1, INIL08g18658.t1, INIL08g23121.t1, INIL08g23231.t1, INIL08g27267.t1, INIL08g36379.t1, INIL10g13262.t1, INIL11g15617.t1, INIL11g22459.t1, INIL12g10298.t1, INIL12g24757.t1, INIL12g24790.t1, INIL12g24815.t1, INIL14g33104.t1, INIL14g33142.t1, INIL15g2…	Lj0g3v0145799.1 Non Characterized Hit- tr|B8BBX0|B8BBX0_ORYSI Putative uncharacterized protein OS=Oryza sativa subsp_32.91_4e-19_ _gene.g11012.t1.1, Lj0g3v0253869.1 tr|A4PSD6|A4PSD6_MEDTR RNA-directed DNA polymerase _Reverse transcriptase_; Ribonuclease H OS=Medica_38.2_0.0000000000001_ _CUFF.16655.1, Lj2g3v1985430.1 tr|Q1SMZ7|Q1SMZ7_MEDTR Ribonuclease H OS=Medicago truncatula GN=MtrDRAFT_AC13952…	Am01g01560.P01, Am01g02170.P01, Am01g02580.P01, Am01g05940.P01, Am01g08130.P01, Am01g09470.P01, Am01g09650.P01, Am01g10980.P01, Am01g11610.P01, Am01g18360.P01, Am01g19730.P01, Am01g19730.P02, Am01g24460.P01, Am01g25130.P01, Am01g25130.P02, Am01g39540.P01, Am01g56110.P02, Am01g60570.P01, Am02g06780.P01, Am02g06920.P01, Am02g10310.P01, Am02g10560.P01, Am02g16050.P01, Am02g19180.P01, Am02g21050.P01,…	Potri.001G266504.1.p pacid=42792660 transcript=Potri.001G266504.1 locus=Potri.001G266504 ID=Potri.001G266504.1.v4.1 annot-version=v4.1	Os01t0967700-01 RNA-directed DNA polymerase _reverse transcriptase__ related domain containing protein.
OG0000021	htrionum.r.g10041.p1, htrionum.r.g16649.p1, htrionum.r.g18189.p1, htrionum.r.g1859.p1, htrionum.r.g1860.p1, htrionum.r.g19981.p1, htrionum.r.g19982.p1, htrionum.r.g20612.p1, htrionum.r.g2375.p1, htrionum.r.g28553.p1, htrionum.r.g29945.p1, htrionum.r.g29947.p1, htrionum.r.g30780.p1, htrionum.r.g35567.p1, htrionum.r.g39641.p1, htrionum.r.g45094.p1, htrionum.r.g45713.p1, htrionum.r.g48682.p1, htrion…	XP_038992978.1 uncharacterized protein LOC120116622_ partial, XP_039038456.1 uncharacterized protein LOC120176007_ partial		Solyc12g160050.1.1 DUF4219 domain-containing protein/UBN2 domain-containing protein _AHRD V3.11 *-* tr|A0A1Q3BFA7|A0A1Q3BFA7_CEPFO_		Lj0g3v0138629.1 tr|Q2HU05|Q2HU05_MEDTR Integrase_ catalytic region; Zinc finger_ CCHC-type; Peptidase aspartic_ cata_61.11_0.0002_ _18100_g.1, Lj0g3v0164619.1 Non Characterized Hit- tr|I3S967|I3S967_LOTJA Uncharacterized protein OS=Lotus japonicus PE=2 SV=1_93.49_0_CN_HYDROLASE_Carbon-nitrogen hydrolase; no description_Carbon-nitrogen hydrolase; CN_hydrolase_Carbo_gene.g12620.t1.1, Lj5g3v1208410.…		Potri.006G152300.2.p pacid=42770030 transcript=Potri.006G152300.2 locus=Potri.006G152300 ID=Potri.006G152300.2.v4.1 annot-version=v4.1
OG0000022						Lj0g3v0020199.1 tr|G7KTX1|G7KTX1_MEDTR F-box protein OS=Medicago truncatula GN=MTR_7g021990 PE=4 SV=1_29.38_7e-19_no description_NULL; F-box domain_F-box domain_ cyclin-like; RNI-like_NULL; A Receptor for Ubiquitin_gene.g1798.t1.1, Lj0g3v0024359.1 Non Characterized Hit- tr|I3S460|I3S460_LOTJA Uncharacterized protein OS=Lotus japonicus PE=2 SV=1_44.58_0.000000009_ _gene.Ljchr0_pseudomol_20120828.p…			Os07t0105200-01 Conserved hypothetical protein.
OG0000023					INIL00g00092.t1, INIL00g10101.t1, INIL00g15281.t1, INIL00g15346.t1, INIL00g18591.t1, INIL00g19642.t1, INIL00g20907.t1, INIL00g22407.t1, INIL00g23778.t1, INIL00g23898.t1, INIL00g28253.t1, INIL00g34199.t1, INIL00g42400.t1, INIL01g00955.t1, INIL01g04842.t1, INIL01g05086.t1, INIL01g06601.t1, INIL01g14055.t1, INIL01g15900.t1, INIL01g36548.t1, INIL02g11941.t1, INIL02g16456.t1, INIL02g16459.t1, INIL02g4…
OG0000024					INIL00g10103.t1, INIL00g16165.t1, INIL00g16439.t1, INIL00g19183.t1, INIL00g19506.t1, INIL00g26907.t1, INIL00g26910.t1, INIL00g42375.t1, INIL01g01621.t1, INIL01g01674.t1, INIL01g06546.t1, INIL01g15309.t1, INIL01g20303.t1, INIL01g25721.t1, INIL01g25789.t1, INIL01g25802.t1, INIL01g36641.t1, INIL01g36702.t1, INIL01g36704.t1, INIL01g36707.t1, INIL01g36729.t1, INIL02g10376.t1, INIL02g10946.t1, INIL02g4…
OG0000025	htrionum.r.g13386.p1, htrionum.r.g13387.p1, htrionum.r.g13388.p1, htrionum.r.g2259.p1, htrionum.r.g33157.p1, htrionum.r.g39363.p1, htrionum.r.g39364.p1, htrionum.r.g39369.p1, htrionum.r.g43020.p1, htrionum.r.g43021.p1, htrionum.r.g43022.p1, htrionum.r.g43023.p1, htrionum.p.g49564.p1	XP_039000837.1 anthocyanidin 3-O-glucosyltransferase 6-like, XP_039001004.1 anthocyanidin 3-O-glucosyltransferase 6-like, XP_039001005.1 UDP-glucose flavonoid 3-O-glucosyltransferase 6-like, XP_039004916.1 UDP-glycosyltransferase 71K1-like, XP_039015928.1 anthocyanidin 3-O-glucosyltransferase 6-like, XP_039015935.1 anthocyanidin 3-O-glucosyltransferase 6-like, XP_039015936.1 anthocyanidin 3-O-glu…	AT1G07240.1 | Symbols_ UGT71C5 | UDP-glucosyl transferase 71C5 | chr1_2223889-2225331 FORWARD LENGTH=480, AT1G07250.1 | Symbols_ UGT71C4 | UDP-glucosyl transferase 71C4 | chr1_2225963-2227402 FORWARD LENGTH=479, AT1G07260.1 | Symbols_ UGT71C3 | UDP-glucosyl transferase 71C3 | chr1_2227748-2229178 REVERSE LENGTH=476, AT2G29710.1 | Symbols_ no symbol available | no full name available | chr2_126987…	Solyc02g081690.1.1 Glycosyltransferase _AHRD V3.3 *** A0A2I4E012_9ROSI_, Solyc07g043020.1.1 Glycosyltransferase _AHRD V3.3 *-* A0A2I4FGA1_9ROSI_, Solyc07g043040.1.1 Glycosyltransferase _AHRD V3.3 *-* A0A2R4LMG7_BARVU_, Solyc07g043050.1.1 Glycosyltransferase _AHRD V3.3 *** A0A2I4FGA1_9ROSI_, Solyc07g043060.1.1 Glycosyltransferase _AHRD V3.3 *** A0A2I4FGA1_9ROSI_, Solyc07g043100.1.1 Glycosyltransfe…	INIL00g06356.t1, INIL01g05060.t1, INIL01g05065.t1, INIL03g17928.t1, INIL03g17929.t1, INIL03g17930.t1, INIL03g17931.t1, INIL03g17932.t1, INIL06g37667.t1, INIL09g31469.t1, INIL12g05512.t1, INIL13g00861.t1, INIL14g26019.t1, INIL14g35532.t1, INIL14g35533.t1, INIL14g35565.t1, INIL14g35566.t1, INIL14g42032.t1, INIL14g42033.t1, INIL14g42045.t1, INIL14g42046.t1, INIL14g42047.t1, INIL14g42048.t1, INIL14g4…	Lj0g3v0088989.1 Non Characterized Hit- tr|I1JHC0|I1JHC0_SOYBN Uncharacterized protein OS=Glycine max PE=3 SV=1_62.22_0_no description_NULL; UDPGT_UDP-glucuronosyl/UDP-glucosyltransferase; seg_NULL; UDP-GLUCOSYLTRANSFERA_CUFF.4841.1, Lj0g3v0110479.1 Non Characterized Hit- tr|I1JHC0|I1JHC0_SOYBN Uncharacterized protein OS=Glycine max PE=3 SV=1_67.19_0.000000004_UDP-Glycosyltransferase/glycogen phos…	Am03g00680.P01, Am03g00710.P01, Am03g00720.P01, Am03g00720.P02, Am03g00730.P01, Am03g00740.P01, Am03g00750.P01, Am03g00760.P01, Am03g00770.P01, Am03g00780.P01	Potri.006G007000.1.p pacid=42770294 transcript=Potri.006G007000.1 locus=Potri.006G007000 ID=Potri.006G007000.1.v4.1 annot-version=v4.1, Potri.006G007100.2.p pacid=42767775 transcript=Potri.006G007100.2 locus=Potri.006G007100 ID=Potri.006G007100.2.v4.1 annot-version=v4.1, Potri.006G007200.1.p pacid=42769961 transcript=Potri.006G007200.1 locus=Potri.006G007200 ID=Potri.006G007200.1.v4.1 annot-versi…	Os07t0502900-00 UDP-glucuronosyl/UDP-glucosyltransferase family protein., Os07t0503300-01 UDP-glucuronosyl/UDP-glucosyltransferase family protein., Os07t0503300-02 UDP-glucuronosyl/UDP-glucosyltransferase family protein., Os07t0503500-01 Glucosyltransferase_ Insect resistance, Os07t0503500-02 UDP-glucuronosyl/UDP-glucosyltransferase domain containing protein., Os07t0503600-00 Similar to anthocyan…
OG0000026		XP_039023550.1 uncharacterized protein LOC120156237			INIL00g16174.t1, INIL00g19187.t1, INIL00g24536.t1, INIL00g31589.t1, INIL00g42289.t1, INIL01g36580.t1, INIL01g42445.t1, INIL02g05615.t1, INIL02g10138.t1, INIL02g10189.t1, INIL02g11949.t1, INIL02g16757.t1, INIL02g22389.t1, INIL02g33974.t1, INIL02g39749.t1, INIL02g40334.t1, INIL02g40672.t1, INIL03g01831.t1, INIL03g01853.t1, INIL03g01873.t1, INIL03g14318.t1, INIL03g14318.t2, INIL03g14325.t1, INIL03g1…		Am03g26960.P01
OG0000027	htrionum.r.g3284.p1, htrionum.r.g3288.p1, htrionum.r.g3289.p1, htrionum.r.g3291.p1, htrionum.r.g3296.p1, htrionum.r.g3298.p1, htrionum.r.g3312.p1, htrionum.r.g3313.p1, htrionum.r.g3314.p1, htrionum.r.g3326.p1, htrionum.r.g34016.p1, htrionum.r.g46980.p1, htrionum.r.g47793.p1, htrionum.r.g47796.p1, htrionum.r.g56936.p1, htrionum.r.g68213.p1, htrionum.r.g68214.p1, htrionum.r.g74563.p1, htrionum.r.g7…	XP_038997442.1 _+_-delta-cadinene synthase isozyme A-like, XP_038998175.1 _+_-delta-cadinene synthase isozyme A-like, XP_039001555.1 _-_-germacrene D synthase-like, XP_039012308.1 _+_-delta-cadinene synthase isozyme A-like, XP_039012386.1 _+_-delta-cadinene synthase isozyme A-like, XP_039014106.1 _+_-delta-cadinene synthase isozyme XC14-like, XP_039022280.1 _+_-delta-cadinene synthase isozyme XC1…	AT5G23960.1 | Symbols_ TPS21_ ATTPS21 | terpene synthase 21 | chr5_8092969-8095128 FORWARD LENGTH=547, AT5G23960.2 | Symbols_ TPS21_ ATTPS21 | terpene synthase 21 | chr5_8092969-8095128 FORWARD LENGTH=545, AT5G48110.1 | Symbols_ TPS20 | Terpene Synthase 20 | chr5_19501157-19503402 REVERSE LENGTH=339	Solyc01g101170.4.1 Viridiflorene synthase _AHRD V3.3 *** TPS31_SOLLC_, Solyc01g101180.5.1 Terpene synthase _AHRD V3.11 *** tr|G5CV44|G5CV44_SOLLC_, Solyc01g101190.3.1 Terpene synthase _AHRD V3.3 *** G5CV44_SOLLC_, Solyc01g101210.4.1 Terpene synthase _AHRD V3.3 *** G5CV43_SOLLC_, Solyc01g101220.3.1 Vetispiradiene synthase _AHRD V3.3 *-* Q9XJ25_SOLTU_, Solyc04g051620.3.1 Terpene synthase _AHRD V3.3…	INIL01g05075.t1, INIL01g05416.t1, INIL01g05417.t1, INIL01g36632.t1, INIL01g36634.t1, INIL01g36635.t1, INIL01g36636.t1, INIL03g17391.t1, INIL04g02258.t1, INIL04g02261.t1, INIL04g02350.t1, INIL04g33064.t1, INIL04g33083.t1, INIL06g06433.t1, INIL06g06435.t1, INIL10g40482.t1, INIL10g40485.t1, INIL11g16114.t1, INIL11g16116.t1, INIL11g16122.t1, INIL11g40877.t1, INIL13g07690.t1, INIL13g07691.t1, INIL13g0…	Lj0g3v0221889.1 Non Characterized Hit- tr|Q5UBY0|Q5UBY0_MEDTR Wound-inducible putative cytosolic terpene synthase 1 _72.07_0_FAMILY NOT NAMED_NULL; no description_Terpene synthase-like; no description_Terpenoid synthase; Terp_CUFF.14393.1, Lj0g3v0244769.1 Non Characterized Hit- tr|Q5UBY0|Q5UBY0_MEDTR Wound-inducible putative cytosolic terpene synthase 1 _76.16_0_Terpene_synth_C_Terpene synthase_ …	Am01g53050.P01, Am01g58550.P01, Am01g58570.P01, Am01g58600.P01, Am01g58600.P02, Am01g58620.P01, Am01g58620.P02, Am01g58620.P03, Am02g00730.P01, Am02g00760.P01, Am02g00770.P01, Am02g08070.P01, Am02g08070.P02, Am02g23960.P01, Am02g23960.P02, Am02g23960.P03, Am02g23960.P04, Am02g33430.P01, Am02g33430.P02, Am02g34980.P01, Am02g51540.P01, Am06g17790.P01	Potri.005G095500.1.p pacid=42804913 transcript=Potri.005G095500.1 locus=Potri.005G095500 ID=Potri.005G095500.1.v4.1 annot-version=v4.1, Potri.011G142800.1.p pacid=42781022 transcript=Potri.011G142800.1 locus=Potri.011G142800 ID=Potri.011G142800.1.v4.1 annot-version=v4.1, Potri.015G032100.3.p pacid=42775575 transcript=Potri.015G032100.3 locus=Potri.015G032100 ID=Potri.015G032100.3.v4.1 annot-versi…	Os01t0337100-00 Similar to Sesquiterpene synthase., Os02t0458100-01 Similar to Sesquiterpene cyclase., Os08t0139700-01 Similar to terpene synthase 6., Os08t0139700-02 _E_-&beta;-caryophyllene synthase_ Sesquiterpene synthase_ Indirect defense response_ Production of volatile chemicals attractive to wasps_ a main egg parasitoid of rice planthoppers, Os08t0167800-01 Similar to Sesquiterpene synthas…
OG0000028	htrionum.p.g15729.p1				INIL00g22654.t1, INIL00g39216.t1, INIL01g00050.t1, INIL01g04864.t1, INIL01g04864.t2, INIL01g15885.t1, INIL01g19797.t1, INIL01g20262.t1, INIL01g20323.t1, INIL01g25043.t1, INIL01g25043.t2, INIL01g25288.t1, INIL01g25288.t2, INIL01g25785.t1, INIL01g36612.t1, INIL02g05655.t1, INIL02g05747.t1, INIL02g05747.t2, INIL02g06490.t1, INIL02g10445.t1, INIL02g11645.t1, INIL02g11645.t2, INIL02g16596.t1, INIL02g2…	Lj0g3v0105549.1 Non Characterized Hit- tr|C5XAP8|C5XAP8_SORBI Putative uncharacterized protein Sb02g023020 OS=Sorghu_33.54_3e-19_ZF_SWIM_Zinc finger_ SWIM-type; SUBFAMILY NOT NAMED_NULL; FAMILY NOT NAMED_NULL; SWIM_Zinc finger_ S_gene.g8003.t1.1
OG0000029	htrionum.r.g16117.p1, htrionum.r.g18956.p1, htrionum.r.g18957.p1, htrionum.r.g18958.p1, htrionum.r.g19007.p1, htrionum.r.g19958.p1, htrionum.r.g23284.p1, htrionum.r.g35714.p1, htrionum.r.g36309.p1, htrionum.r.g40358.p1, htrionum.r.g481.p1, htrionum.r.g525.p1, htrionum.r.g70739.p1, htrionum.r.g84865.p1, htrionum.r.g86543.p1, htrionum.p.g13055.p1, htrionum.p.g18849.p1, htrionum.p.g31665.p1, htrionu…	XP_039017068.1 MDIS1-interacting receptor like kinase 2-like, XP_039028816.1 MDIS1-interacting receptor like kinase 2-like, XP_039029716.1 MDIS1-interacting receptor like kinase 2-like, XP_039030548.1 MDIS1-interacting receptor like kinase 2-like, XP_039031311.1 MDIS1-interacting receptor like kinase 2-like, XP_039032582.1 MDIS1-interacting receptor like kinase 2-like, XP_039032583.1 MDIS1-intera…	AT1G35710.1 | Symbols_ no symbol available | no full name available | chr1_13220940-13224386 FORWARD LENGTH=1120, AT4G08850.1 | Symbols_ MIK2 | MDIS1-INTERACTING RECEPTOR LIKE KINASE2 | chr4_5636693-5640496 REVERSE LENGTH=1045, AT4G08850.2 | Symbols_ MIK2 | MDIS1-INTERACTING RECEPTOR LIKE KINASE2 | chr4_5637467-5640496 REVERSE LENGTH=1009	Solyc04g071680.2.1 Receptor protein kinase_ putative _AHRD V3.3 *** B9SAG6_RICCO_, Solyc04g074000.3.1 Receptor protein kinase_ putative _AHRD V3.3 *** A0A061FG24_THECC_, Solyc04g074020.2.1 Receptor protein kinase_ putative _AHRD V3.3 *** A0A061FG24_THECC_, Solyc04g074030.3.1 Receptor protein kinase_ putative _AHRD V3.3 *** A0A061FG24_THECC_, Solyc04g074050.4.1 Receptor protein kinase_ putative _A…	INIL05g02118.t1, INIL05g02121.t1, INIL05g02122.t1, INIL05g02123.t1, INIL05g02125.t1, INIL07g05971.t1, INIL08g13713.t1, INIL11g26536.t1, INIL12g24549.t1, INIL14g33161.t1, INIL14g33165.t1, INIL14g41702.t1, INIL14g41765.t1, INIL14g41767.t1, INIL14g41767.t2, INIL14g41767.t3, INIL14g41768.t1, INIL14g41785.t1, INIL14g41787.t1, INIL14g41789.t1, INIL14g41790.t1, INIL14g41790.t2, INIL14g41942.t1	Lj0g3v0001859.1 tr|G7KZX0|G7KZX0_MEDTR Receptor kinase OS=Medicago truncatula GN=MTR_7g009940 PE=4 SV=1_72.74_0_PROTEIN_KINASE_ATP_Protein kinase_ ATP binding site; PROTEIN_KINASE_TYR_Tyrosine-protein kinase_ act_CUFF.100.1, Lj0g3v0097109.1 tr|G7KZX0|G7KZX0_MEDTR Receptor kinase OS=Medicago truncatula GN=MTR_7g009940 PE=4 SV=1_56.6_0.000002_ _CUFF.5393.1, Lj0g3v0196449.1 Non Characterized Hit- tr…	Am02g50670.P01	Potri.002G007925.1.p pacid=42777169 transcript=Potri.002G007925.1 locus=Potri.002G007925 ID=Potri.002G007925.1.v4.1 annot-version=v4.1, Potri.002G008100.1.p pacid=42778583 transcript=Potri.002G008100.1 locus=Potri.002G008100 ID=Potri.002G008100.1.v4.1 annot-version=v4.1, Potri.002G008175.1.p pacid=42777446 transcript=Potri.002G008175.1 locus=Potri.002G008175 ID=Potri.002G008175.1.v4.1 annot-versi…	Os01t0296000-01 Protein kinase_ core domain containing protein., Os02t0553000-01 Protein kinase_ catalytic domain domain containing protein., Os02t0553000-02 Leucine-rich repeat receptor-like kinase _LRR-RLK__ Regulation of Xa21-mediated disease resistance, Os10t0119200-01 Leucine-rich repeat receptor-like kinase_ Promotion of the susceptibility of rice to brown planthopper _BPH_, Os10t0467900-01…
OG0000030	htrionum.r.g25179.p1, htrionum.r.g25198.p1, htrionum.r.g25199.p1, htrionum.r.g37272.p1, htrionum.r.g53892.p1, htrionum.r.g53893.p1, htrionum.r.g53900.p1, htrionum.r.g53902.p1, htrionum.r.g638.p1, htrionum.r.g639.p1, htrionum.r.g640.p1, htrionum.r.g88258.p1, htrionum.r.g88259.p1, htrionum.p.g31845.p1, htrionum.p.g56391.p1, htrionum.p.g82832.p1, htrionum.p.g82839.p1, htrionum.p.g82840.p1, htrionum.…	XP_038991320.1 1-aminocyclopropane-1-carboxylate oxidase homolog 1-like isoform X1, XP_038991326.1 1-aminocyclopropane-1-carboxylate oxidase homolog 1-like isoform X2, XP_038991332.1 1-aminocyclopropane-1-carboxylate oxidase homolog 1-like, XP_038991338.1 1-aminocyclopropane-1-carboxylate oxidase homolog, XP_038991692.1 1-aminocyclopropane-1-carboxylate oxidase homolog 1-like, XP_038991693.1 1-am…	AT1G04350.1 | Symbols_ no symbol available | no full name available | chr1_1165296-1166538 FORWARD LENGTH=360, AT1G06620.1 | Symbols_ no symbol available | no full name available | chr1_2025618-2027094 FORWARD LENGTH=365, AT1G06620.2 | Symbols_ no symbol available | no full name available | chr1_2025618-2026764 FORWARD LENGTH=284, AT1G06640.1 | Symbols_ no symbol available | no full name availabl…	Solyc03g095900.5.1 2-oxoglutarate _2OG_ and Fe_II_-dependent oxygenase superfamily protein _AHRD V3.11 *** tr|A0A2U1L2L8|A0A2U1L2L8_ARTAN_, Solyc03g095903.1.1 2-oxoglutarate _2OG_ and Fe_II_-dependent oxygenase superfamily protein _AHRD V3.3 *-* A0A2U1QA13_ARTAN_, Solyc03g095907.1.1 2-oxoglutarate _2OG_ and Fe_II_-dependent oxygenase superfamily protein _AHRD V3.3 *** A0A2U1L2L8_ARTAN_, Solyc04g0…	INIL10g16332.t1, INIL12g15686.t1, INIL13g07590.t1, INIL13g07592.t1, INIL13g07593.t1, INIL13g07594.t1, INIL13g07600.t1, INIL14g19245.t1, INIL14g19246.t1, INIL14g19248.t1, INIL14g19249.t1, INIL14g19254.t1, INIL14g19257.t1	Lj1g3v1930150.1 tr|G7I5H2|G7I5H2_MEDTR 1-aminocyclopropane-1-carboxylate oxidase-like protein OS=Medicago truncatula_40.23_0.000000001_no description_NULL; OXIDOREDUCTASE_ 2OG-FE_II_ OXYGENASE FAMILY PROTEIN_NULL; 2OG-FeII_Oxy_Oxogluta_NODE_75152_length_1223_cov_85.222404.path1.1, Lj1g3v1930160.1 Non Characterized Hit- tr|I3SZC1|I3SZC1_LOTJA Uncharacterized protein OS=Lotus japonicus PE=2 SV=1_99…	Am01g19620.P01, Am01g60100.P01, Am01g60110.P01, Am01g60120.P01, Am01g60140.P01, Am01g60160.P01, Am01g60240.P01, Am01g60260.P02, Am04g42810.P01	Potri.008G165400.2.p pacid=42807085 transcript=Potri.008G165400.2 locus=Potri.008G165400 ID=Potri.008G165400.2.v4.1 annot-version=v4.1, Potri.010G073100.1.p pacid=42796770 transcript=Potri.010G073100.1 locus=Potri.010G073100 ID=Potri.010G073100.1.v4.1 annot-version=v4.1, Potri.010G073166.1.p pacid=42797993 transcript=Potri.010G073166.1 locus=Potri.010G073166 ID=Potri.010G073166.1.v4.1 annot-versi…	Os04t0182200-01 2OG-Fe_II_ oxygenase domain containing protein.
OG0000031	htrionum.r.g19865.p1, htrionum.r.g19871.p1, htrionum.r.g21175.p1, htrionum.r.g26647.p1, htrionum.r.g31709.p1, htrionum.r.g31711.p1, htrionum.r.g31712.p1, htrionum.r.g31717.p1, htrionum.r.g42653.p1, htrionum.r.g71796.p1, htrionum.r.g79836.p1, htrionum.r.g86810.p1, htrionum.p.g19255.p1, htrionum.p.g40033.p1, htrionum.p.g58324.p1, htrionum.p.g69999.p1, htrionum.p.g74109.p1, htrionum.p.g78934.p1	XP_038994480.1 cytochrome P450 81Q32-like, XP_038995473.1 cytochrome P450 81Q32-like, XP_039017814.1 cytochrome P450 81Q32-like, XP_039033009.1 cytochrome P450 81Q32-like, XP_039034795.1 cytochrome P450 81Q32-like, XP_039034796.1 cytochrome P450 81D11-like, XP_039040954.1 cytochrome P450 81E8-like, XP_039040959.1 cytochrome P450 81Q32-like, XP_039041900.1 cytochrome P450 81Q32-like, XP_039043670.…	AT1G66540.1 | Symbols_ no symbol available | no full name available | chr1_24824837-24826502 FORWARD LENGTH=386, AT1G66540.2 | Symbols_ no symbol available | no full name available | chr1_24825446-24826502 FORWARD LENGTH=327, AT2G23190.1 | Symbols_ CYP81D7 | "cytochrome P450_ family 81_ subfamily D_ polypeptide 7" | chr2_9877058-9879007 FORWARD LENGTH=543, AT2G23220.1 | Symbols_ CYP81D6 | "cytoch…	Solyc02g064850.2.1 Cytochrome _AHRD V3.3 *** A0A2G2XCE1_CAPBA_, Solyc02g092860.3.1 Cytochrome P450 _AHRD V3.3 *** Q9XFX1_CICAR_, Solyc04g078270.3.1 Cytochrome P450 _AHRD V3.3 *** A0A200Q0W8_9MAGN_, Solyc04g078290.5.1 Cytochrome P450 _AHRD V3.11 *** tr|Q7FPQ4|Q7FPQ4_HELTU_, Solyc04g078360.1.1 Cytochrome P450 _AHRD V3.3 *** A0A346CEA9_TANCI_, Solyc12g088460.3.1 Cytochrome P450 _AHRD V3.3 *** A0A200…	INIL02g26860.t1, INIL02g26862.t1, INIL02g26863.t1, INIL03g42086.t1, INIL03g42086.t2, INIL11g18889.t1, INIL11g18890.t1, INIL14g41523.t1, INIL14g41524.t1, INIL14g41525.t1, INIL14g41526.t1	Lj0g3v0148689.1 Non Characterized Hit- tr|F6GZW4|F6GZW4_VITVI Putative uncharacterized protein OS=Vitis vinifera GN=_46.58_0.000000000002_EP450I_Cytochrome P450_ E-class_ group I; P450_Cytochrome P450; p450_Cytochrome P450; SUBFAMILY NOT _CUFF.9101.1, Lj0g3v0171779.1 Non Characterized Hit- tr|F6GZF8|F6GZF8_VITVI Putative uncharacterized protein OS=Vitis vinifera GN=_54.35_0.000009_p450_Cytochrome…	Am01g46590.P01, Am01g46620.P01, Am01g46630.P01, Am01g53770.P01, Am01g53780.P01, Am03g40710.P01, Am04g17380.P01, Am04g17390.P01, Am04g17400.P01, Am05g10910.P01, Am05g10910.P02, Am05g10910.P03, Am05g10920.P01, Am05g10930.P01, Am05g10940.P01, Am05g10940.P02, Am05g12160.P01, Am06g37990.P01, Am06g38000.P01, Am06g38010.P01, Am06g38010.P02, Am06g38010.P03, Am06g38020.P01, Am06g38030.P01, Am06g38030.P02,…	Potri.002G121100.1.p pacid=42777519 transcript=Potri.002G121100.1 locus=Potri.002G121100 ID=Potri.002G121100.1.v4.1 annot-version=v4.1, Potri.002G121200.1.p pacid=42778603 transcript=Potri.002G121200.1 locus=Potri.002G121200 ID=Potri.002G121200.1.v4.1 annot-version=v4.1, Potri.002G121300.2.p pacid=42778633 transcript=Potri.002G121300.2 locus=Potri.002G121300 ID=Potri.002G121300.2.v4.1 annot-versi…	Os02t0503700-00 Similar to Cytochrome P450 CYP81L6., Os02t0503800-00 Cytochrome P450 domain containing protein., Os02t0503850-00 Similar to Cytochrome P450 CYP81L6., Os02t0503900-01 Cytochrome P450 family protein., Os02t0504000-01 Similar to Cytochrome P450 CYP81L6., Os03t0760000-01 Cytochrome P450 family protein., Os03t0760200-01 Cytochrome P450 monooxygenase CYP81A6_ Resistance to bentazon and …
OG0000032	htrionum.r.g18775.p1, htrionum.r.g24423.p1, htrionum.r.g24424.p1, htrionum.r.g34149.p1, htrionum.r.g54809.p1, htrionum.r.g54811.p1, htrionum.r.g56570.p1, htrionum.r.g56571.p1, htrionum.r.g56626.p1, htrionum.r.g56627.p1, htrionum.r.g70749.p1, htrionum.r.g73854.p1, htrionum.r.g88515.p1, htrionum.r.g88516.p1, htrionum.r.g88518.p1, htrionum.r.g88519.p1, htrionum.r.g88521.p1, htrionum.r.g88522.p1, htr…	XP_038992347.1 F-box protein CPR1-like, XP_039015475.1 F-box/kelch-repeat protein At3g06240-like, XP_039016607.1 F-box protein CPR1-like, XP_039020115.1 F-box protein CPR1-like, XP_039046101.1 F-box protein CPR1-like, XP_039048490.1 F-box protein CPR1-like, XP_039048842.1 F-box protein CPR1-like, XP_039049606.1 F-box protein CPR1-like, XP_039055335.1 F-box/kelch-repeat protein At3g23880-like, XP_…	AT3G06240.1 | Symbols_ no symbol available | no full name available | chr3_1887336-1888619 FORWARD LENGTH=427, AT3G23880.1 | Symbols_ no symbol available | no full name available | chr3_8622061-8623155 REVERSE LENGTH=364, AT4G12560.1 | Symbols_ CPR30_ CPR1 | CONSTITUTIVE EXPRESSER OF PR GENES 1_ CONSTITUTIVE EXPRESSER OF PR GENES 30 | chr4_7441815-7443157 FORWARD LENGTH=413, AT4G12560.2 | Symbols…	Solyc01g008040.1.1 F-box protein _AHRD V3.3 *** A0A2K3P6V3_TRIPR_, Solyc01g008660.4.1 F-box protein _AHRD V3.3 *** A0A2K3NCL9_TRIPR_, Solyc01g067030.2.1 F-box protein _AHRD V3.3 *** A0A2K3P6V3_TRIPR_, Solyc05g005110.1.1 F-box domain _AHRD V3.3 *** A0A200RDT5_9MAGN_, Solyc08g082550.1.1 F-box protein _AHRD V3.3 *-* A0A2K3P6V3_TRIPR_, Solyc09g072910.3.1 F-box protein _AHRD V3.3 *** A0A2K3P6V3_TRIPR_…	INIL08g27371.t1, INIL12g07277.t1, INIL12g07280.t1, INIL14g35300.t1, INIL14g41941.t1	Lj0g3v0123479.1 tr|G7JX91|G7JX91_MEDTR F-box/kelch-repeat protein OS=Medicago truncatula GN=MTR_5g057710 PE=4 SV=1_41.9_0.00000000006_F_box_assoc_1_ F-box protein interaction domain_F-box associated interaction domain; FBA_1_F-box ass_CUFF.7405.1, Lj0g3v0134579.1 tr|G7JX91|G7JX91_MEDTR F-box/kelch-repeat protein OS=Medicago truncatula GN=MTR_5g057710 PE=4 SV=1_40.18_0.0000000004_F_box_assoc_1_ F-…	Am01g33590.P01, Am01g33600.P01, Am02g08690.P01, Am02g08690.P02, Am02g34850.P01, Am02g34850.P02, Am03g33760.P01, Am03g33780.P01, Am03g33790.P01, Am03g35080.P01, Am04g37980.P01, Am04g38130.P01, Am04g39300.P01, Am04g39310.P01, Am07g23680.P01, Am07g23690.P01	Potri.001G035500.1.p pacid=42790863 transcript=Potri.001G035500.1 locus=Potri.001G035500 ID=Potri.001G035500.1.v4.1 annot-version=v4.1, Potri.001G035500.5.p pacid=42790864 transcript=Potri.001G035500.5 locus=Potri.001G035500 ID=Potri.001G035500.5.v4.1 annot-version=v4.1, Potri.001G035500.7.p pacid=42790865 transcript=Potri.001G035500.7 locus=Potri.001G035500 ID=Potri.001G035500.7.v4.1 annot-versi…
OG0000033	htrionum.r.g12947.p1, htrionum.r.g12948.p1, htrionum.r.g12950.p1, htrionum.r.g12951.p1, htrionum.r.g22039.p1, htrionum.r.g22040.p1, htrionum.r.g25873.p1, htrionum.r.g40985.p1, htrionum.r.g56500.p1, htrionum.r.g56926.p1, htrionum.r.g59493.p1, htrionum.r.g61275.p1, htrionum.r.g74057.p1, htrionum.r.g76493.p1, htrionum.r.g76495.p1, htrionum.r.g76497.p1, htrionum.r.g8052.p1, htrionum.r.g8053.p1, htrio…	XP_038993641.1 coumaroyl-CoA_anthocyanidin 3-O-glucoside-6''-O-coumaroyltransferase 1-like, XP_038993651.1 anthocyanin 5-aromatic acyltransferase-like, XP_038994050.1 phenolic glucoside malonyltransferase 1-like, XP_038994558.1 phenolic glucoside malonyltransferase 1-like, XP_039001341.1 phenolic glucoside malonyltransferase 1-like, XP_039002139.1 malonyl-coenzyme_anthocyanin 5-O-glucoside-6'''-O…	AT1G03495.1 | Symbols_ no symbol available | no full name available | chr1_873436-874476 FORWARD LENGTH=346, AT1G03940.1 | Symbols_ no symbol available | no full name available | chr1_1009542-1010951 REVERSE LENGTH=469, AT3G29590.1 | Symbols_ AT5MAT | | chr3_11398917-11400266 REVERSE LENGTH=449, AT3G29635.1 | Symbols_ no symbol available | no full name available | chr3_11465851-11467227 REVERSE L…	Solyc10g008650.3.1 HXXXD-type acyl-transferase family protein _AHRD V3.11 *** tr|A0A2U1NMZ6|A0A2U1NMZ6_ARTAN_, Solyc10g008660.3.1 HXXXD-type acyl-transferase family protein _AHRD V3.11 *** tr|A0A2U1NMZ6|A0A2U1NMZ6_ARTAN_, Solyc10g008665.1.1 HXXXD-type acyl-transferase family protein _AHRD V3.3 *-* A0A2U1NMZ6_ARTAN_, Solyc10g008670.3.1 HXXXD-type acyl-transferase family protein _AHRD V3.3 *-* A0A2…	INIL09g30415.t1, INIL09g30428.t1, INIL09g30430.t1, INIL09g30431.t1, INIL09g30432.t1, INIL09g30433.t1, INIL09g30434.t1, INIL09g30435.t1, INIL09g30436.t1, INIL09g30437.t1, INIL09g30438.t1, INIL10g11267.t1, INIL10g11271.t1, INIL10g11272.t1, INIL10g11275.t1	Lj0g3v0217099.1 tr|G7JQU0|G7JQU0_MEDTR Isoflavonoid malonyl transferase OS=Medicago truncatula GN=MTR_4g090730 PE=4 _59.26_2e-16_SUBFAMILY NOT NAMED_NULL; FAMILY NOT NAMED_NULL; Transferase_Transferase; no description_Chloramphen_CUFF.14019.1, Lj0g3v0217119.1 Non Characterized Hit- tr|I1LUB9|I1LUB9_SOYBN Uncharacterized protein OS=Glycine max PE=4 SV=1_30.73_8e-19_seg_NULL; SUBFAMILY NOT NAMED_NU…	Am01g53600.P01, Am02g17100.P01, Am02g41500.P01, Am02g41510.P01, Am02g41520.P01, Am02g41530.P01, Am02g41550.P01, Am02g41570.P01, Am07g04700.P01, Am07g13440.P01, Am07g16780.P01, Am07g16790.P01	Potri.001G395300.2.p pacid=42791035 transcript=Potri.001G395300.2 locus=Potri.001G395300 ID=Potri.001G395300.2.v4.1 annot-version=v4.1, Potri.001G395400.1.p pacid=42789409 transcript=Potri.001G395400.1 locus=Potri.001G395400 ID=Potri.001G395400.1.v4.1 annot-version=v4.1, Potri.001G395700.3.p pacid=42788491 transcript=Potri.001G395700.3 locus=Potri.001G395700 ID=Potri.001G395700.3.v4.1 annot-versi…	Os02t0289500-01 Similar to anthocyanin 5-aromatic acyltransferase., Os02t0820400-01 Transferase family protein., Os02t0820400-02 Transferase family protein., Os07t0414000-01 Transferase domain containing protein.
OG0000034	htrionum.r.g10108.p1, htrionum.r.g25491.p1, htrionum.r.g30060.p1, htrionum.r.g36962.p1, htrionum.r.g41030.p1, htrionum.r.g42533.p1, htrionum.r.g44997.p1, htrionum.r.g52719.p1, htrionum.r.g5416.p1, htrionum.p.g13939.p1, htrionum.p.g14363.p1, htrionum.p.g15572.p1, htrionum.p.g18649.p1, htrionum.p.g18650.p1, htrionum.p.g25524.p1, htrionum.p.g25525.p1, htrionum.p.g25678.p1, htrionum.p.g27586.p1, htri…	XP_039019765.1 putative nuclease HARBI1, XP_039025308.1 uncharacterized protein LOC120158557 isoform X1, XP_039025309.1 uncharacterized protein LOC120158557 isoform X1, XP_039025310.1 uncharacterized protein LOC120158557 isoform X2, XP_039026148.1 uncharacterized protein LOC120159647 isoform X1, XP_039026149.1 uncharacterized protein LOC120159647 isoform X1, XP_039026150.1 uncharacterized protein…	AT1G43722.1 | Symbols_ no symbol available | no full name available | chr1_16496403-16497377 FORWARD LENGTH=324, AT3G30525.1 | Symbols_ no symbol available | no full name available | chr3_12132865-12133498 FORWARD LENGTH=168, AT5G28730.1 | Symbols_ no symbol available | no full name available | chr5_10779003-10780218 FORWARD LENGTH=296, AT5G28950.1 | Symbols_ no symbol available | no full name av…	Solyc01g162640.1.1 DDE_4 domain-containing protein _AHRD V3.11 *-* tr|A0A1Q3CF28|A0A1Q3CF28_CEPFO_, Solyc02g021090.3.1 DDE_4 domain-containing protein _AHRD V3.11 *-* tr|A0A1Q3CMZ7|A0A1Q3CMZ7_CEPFO_, Solyc02g033010.2.1 DDE_4 domain-containing protein _AHRD V3.11 *-* tr|A0A1Q3CLP4|A0A1Q3CLP4_CEPFO_, Solyc02g061825.1.1 DDE_4 domain-containing protein _AHRD V3.3 *** A0A1Q3CLP4_CEPFO_, Solyc02g150109…	INIL02g05553.t1, INIL02g10417.t1, INIL06g29888.t1, INIL09g30325.t1, INIL11g26801.t1, INIL14g04050.t1	Lj0g3v0069209.1 Non Characterized Hit- tr|A5C203|A5C203_VITVI Putative uncharacterized protein OS=Vitis vinifera GN=_40.17_4e-18_seg_NULL_7313_g.1, Lj0g3v0207279.1 Non Characterized Hit- tr|K4AR88|K4AR88_SOLLC Uncharacterized protein OS=Solanum lycopersicum GN=Sol_72.73_0.000000000001_ _CUFF.13277.1, Lj1g3v3834070.1 Non Characterized Hit- tr|I1LMN1|I1LMN1_SOYBN Uncharacterized protein OS=Glycine …	Am02g16310.P02, Am02g16310.P03		Os01t0894100-01 Similar to Transposase _Fragment_., Os02t0231600-01 Similar to Transposase _Fragment_., Os03t0608700-02 Putative harbinger transposase-derived nuclease domain containing protein., Os03t0622500-01 Conserved hypothetical protein., Os03t0643050-00 Transposase_ IS4-like domain containing protein., Os04t0401400-01 Similar to retrotransposon protein., Os04t0422900-00 Hypothetical conser…
OG0000035		XP_038996730.1 cytochrome P450 71D10-like, XP_038997102.1 cytochrome P450 71D10-like, XP_038998188.1 cytochrome P450 71D10-like, XP_039000509.1 premnaspirodiene oxygenase-like, XP_039000654.1 premnaspirodiene oxygenase-like, XP_039000655.1 premnaspirodiene oxygenase-like, XP_039000689.1 premnaspirodiene oxygenase-like, XP_039000690.1 tabersonine 6_7-epoxidase-like, XP_039026577.1 premnaspirodiene…		Solyc01g008640.5.1 Cytochrome _AHRD V3.11 *** tr|A0A1U8F0H8|A0A1U8F0H8_CAPAN_, Solyc01g008650.3.1 Cytochrome _AHRD V3.3 *** A0A1U8F0H8_CAPAN_, Solyc01g008670.5.1 Cytochrome _AHRD V3.11 *** tr|A0A1U8F0H8|A0A1U8F0H8_CAPAN_, Solyc02g062030.1.1 Cytochrome P450 _AHRD V3.3 *** Q9M7M3_CAPAN_, Solyc02g082070.5.1 Cytochrome 71AV8 _AHRD V3.11 *** tr|A0A2G2XFJ0|A0A2G2XFJ0_CAPBA_, Solyc02g092250.3.1 Cytochro…	INIL04g33066.t1, INIL06g06431.t1, INIL14g06936.t1	Lj0g3v0161719.1 Non Characterized Hit- tr|I3SYF5|I3SYF5_LOTJA Uncharacterized protein OS=Lotus japonicus PE=2 SV=1_71.17_0_no description_Cytochrome P450; seg_NULL; Cytochrome P450_Cytochrome P450; coiled-coil_NULL; EP450I__CUFF.10046.1, Lj0g3v0167369.1 Non Characterized Hit- tr|I1KKN8|I1KKN8_SOYBN Uncharacterized protein OS=Glycine max PE=3 SV=1_74.31_0_p450_Cytochrome P450; Cytochrome P450_Cyto…	Am01g53620.P01, Am01g58610.P01, Am02g00740.P01, Am02g00740.P02, Am02g30470.P01, Am02g30510.P01, Am02g30520.P01, Am02g30530.P01, Am04g29600.P01, Am04g30580.P01, Am04g30590.P01, Am04g30630.P01, Am04g30680.P01, Am04g30710.P01, Am04g30720.P01, Am04g30730.P01, Am04g30740.P01, Am04g39470.P01, Am04g39480.P01, Am06g13240.P01, Am06g13240.P02, Am07g24640.P01, Am07g24660.P01, Am07g24860.P01, Am07g24870.P01	Potri.001G364600.1.p pacid=42789158 transcript=Potri.001G364600.1 locus=Potri.001G364600 ID=Potri.001G364600.1.v4.1 annot-version=v4.1, Potri.001G365100.2.p pacid=42791530 transcript=Potri.001G365100.2 locus=Potri.001G365100 ID=Potri.001G365100.2.v4.1 annot-version=v4.1, Potri.001G365300.2.p pacid=42792544 transcript=Potri.001G365300.2 locus=Potri.001G365300 ID=Potri.001G365300.2.v4.1 annot-versi…	Os01t0377000-01 Cytochrome P450 family protein., Os02t0184700-00 Cytochrome P450 family protein., Os02t0184900-01 Cytochrome P450 family member of CYP71 clan_ Regulation of growth and abiotic stress responses_ Gibberellins and cytokinin homeostasis, Os02t0185200-01 Cytochrome P450 family protein., Os02t0185300-01 Cytochrome P450 family protein., Os02t0185500-00 Similar to cDNA_ clone_ J065218M03_…
OG0000036	htrionum.r.g44039.p1, htrionum.p.g12246.p1, htrionum.p.g21198.p1, htrionum.p.g28828.p1, htrionum.p.g35744.p1, htrionum.p.g59054.p1, htrionum.p.g63872.p1, htrionum.p.g67460.p1, htrionum.p.g73455.p1	XP_038993939.1 probable elastin-binding protein EbpS, XP_038994636.1 uncharacterized protein LOC120118696, XP_038996336.1 uncharacterized protein LOC120120897, XP_038997407.1 uncharacterized protein LOC120122336, XP_038997982.1 uncharacterized protein LOC120123037, XP_039002411.1 uncharacterized protein LOC120128862, XP_039004225.1 uncharacterized protein LOC120131266, XP_039008461.1 uncharacteri…	AT2G01050.1 | Symbols_ no symbol available | no full name available | chr2_68337-69884 REVERSE LENGTH=515	Solyc01g161340.1.1 Non-specific lipid-transfer protein _AHRD V3.11 --* tr|A0A2P4H280|A0A2P4H280_QUESU_, Solyc03g161430.1.1 Zinc ion binding nucleic acid binding protein _AHRD V3.11 *-* tr|A0A2K3M7J9|A0A2K3M7J9_TRIPR_, Solyc03g161540.1.1 60S ribosomal protein L10a _AHRD V3.11 --* tr|A0A2G3BB06|A0A2G3BB06_CAPCH_, Solyc05g162370.1.1 Zinc ion binding nucleic acid binding protein _AHRD V3.11 *-* tr|A0…	INIL08g30606.t1, INIL15g23797.t1	Lj0g3v0020159.1 Non Characterized Hit- tr|G7JVP1|G7JVP1_MEDTR Putative uncharacterized protein OS=Medicago truncatul_41.57_3e-19_DUF4283_Domain of unknown function DUF4283_gene.g1793.t1.1, Lj0g3v0063149.1 tr|B9I2B9|B9I2B9_POPTR Predicted protein OS=Populus trichocarpa GN=POPTRDRAFT_569707 PE=4 SV=1_41.75_7e-19_DUF4283_Domain of unknown function DUF4283_gene.g4517.t1.1, Lj0g3v0063159.1 tr|B9I2B9|B…
OG0000037	htrionum.r.g16092.p1, htrionum.r.g26487.p1, htrionum.r.g2899.p1, htrionum.r.g50748.p1, htrionum.r.g63266.p1, htrionum.r.g6524.p1, htrionum.r.g80174.p1, htrionum.r.g82236.p1, htrionum.r.g89002.p1, htrionum.p.g32697.p1, htrionum.p.g40952.p1, htrionum.p.g52759.p1, htrionum.p.g52759.p2, htrionum.p.g52759.p3, htrionum.p.g55904.p1, htrionum.p.g59967.p1, htrionum.p.g62331.p1, htrionum.p.g63666.p1, htrio…	XP_038991542.1 myosin-17-like, XP_038995062.1 myosin-17-like, XP_038996506.1 LOW QUALITY PROTEIN_ myosin-16-like_ partial, XP_039004742.1 myosin-17-like isoform X1, XP_039004743.1 myosin-17-like isoform X2, XP_039004744.1 myosin-17-like isoform X3, XP_039004745.1 myosin-17-like isoform X4, XP_039005720.1 myosin-6-like, XP_039013781.1 myosin-6-like, XP_039018698.1 myosin-17-like, XP_039019647.1 my…	AT1G04160.1 | Symbols_ XIB_ XI-B_ ATXIB_ XI-8 | myosin XI B_ ARABIDOPSIS THALIANA MYOSIN XI B_ MYOSIN XI-8_ MYOSIN XI B | chr1_1086495-1096146 FORWARD LENGTH=1500, AT1G04160.2 | Symbols_ XIB_ XI-B_ ATXIB_ XI-8 | myosin XI B_ ARABIDOPSIS THALIANA MYOSIN XI B_ MYOSIN XI-8_ MYOSIN XI B | chr1_1086495-1095595 FORWARD LENGTH=1396, AT1G04600.1 | Symbols_ XIA_ ATXIA | myosin XI A | chr1_1262123-1272376 …	Solyc06g008090.3.1 Myosin _AHRD V3.3 *** W5ZTD6_MAIZE_, Solyc06g008530.4.1 Myosin family protein _AHRD V3.11 *** tr|A0A2U1N6F7|A0A2U1N6F7_ARTAN_, Solyc06g083960.3.1 Myosin-5 _AHRD V3.3 *** A0A2G2ZEU6_CAPAN_, Solyc07g041150.4.1 Myosin-12 _AHRD V3.3 *** A0A2G2Z1K3_CAPAN_, Solyc08g061520.3.1 Myosin _AHRD V3.3 *-* A0A2U1NL80_ARTAN_, Solyc09g064200.4.1 Myosin _AHRD V3.3 *** W5ZTD6_MAIZE_, Solyc09g0910…	INIL02g16748.t1, INIL02g16748.t2, INIL02g16834.t1, INIL07g05933.t1, INIL07g05991.t1, INIL11g18409.t1, INIL11g18409.t2, INIL11g40881.t1, INIL12g03242.t1, INIL12g03302.t1, INIL14g35441.t1	Lj0g3v0036569.2 Non Characterized Hit- tr|I1NIS2|I1NIS2_SOYBN Uncharacterized protein _Fragment_ OS=Glycine max PE=4_81.48_0_SUBFAMILY NOT NAMED_NULL; FAMILY NOT NAMED_NULL; seg_NULL; coiled-coil_NULL; DILUTE_Dilute_CUFF.1608.2, Lj0g3v0080569.1 Non Characterized Hit- tr|I1MSD7|I1MSD7_SOYBN Uncharacterized protein OS=Glycine max GN=Gma.33238 PE_95.58_0_seg_NULL; DILUTE_Dilute; SUBFAMILY NOT NAMED_…	Am01g13640.P01, Am02g38690.P02, Am02g38690.P03, Am02g50180.P01, Am02g50180.P02, Am02g52590.P01, Am02g52590.P02, Am03g11760.P01, Am03g11760.P03, Am03g11760.P04, Am04g05040.P01, Am08g31420.P01, Am08g31420.P02	Potri.001G199200.1.p pacid=42789326 transcript=Potri.001G199200.1 locus=Potri.001G199200 ID=Potri.001G199200.1.v4.1 annot-version=v4.1, Potri.001G233100.1.p pacid=42787577 transcript=Potri.001G233100.1 locus=Potri.001G233100 ID=Potri.001G233100.1.v4.1 annot-version=v4.1, Potri.002G041800.2.p pacid=42779754 transcript=Potri.002G041800.2 locus=Potri.002G041800 ID=Potri.002G041800.2.v4.1 annot-versi…	Os01t0713900-01 Similar to Myosin., Os02t0816900-01 Myosin class XI protein_ Control of pollen development, Os03t0686300-00 Similar to unconventional myosin heavy chain., Os03t0860700-00 Hypothetical conserved gene., Os03t0860801-00 Similar to Myosin head family protein_ expressed., Os05t0537200-01 Similar to Myosin XI _Fragment_., Os06t0488200-01 Similar to Myosin heavy chain _Fragment_., Os06t0…
OG0000038	htrionum.p.g12366.p1, htrionum.p.g38673.p1, htrionum.p.g85001.p1	XP_039002785.1 actin-like, XP_039005126.1 actin-7, XP_039005127.1 actin-7, XP_039005128.1 actin-7, XP_039005129.1 actin-7, XP_039005367.1 actin-7-like, XP_039009530.1 actin-7-like, XP_039009531.1 actin-7-like, XP_039013065.1 actin-like, XP_039016990.1 actin-7-like, XP_039027800.1 actin-like, XP_039028359.1 actin-like, XP_039028360.1 actin-like, XP_039028361.1 actin-like, XP_039034329.1 actin, XP_…	AT1G49240.1 | Symbols_ ACT8_ FIZ1 | FRIZZY AND KINKED SHOOTS_ actin 8 | chr1_18216539-18217947 FORWARD LENGTH=377, AT2G37620.1 | Symbols_ ACT1_ AAc1 | ARABIDOPSIS ACTIN 1_ actin 1 | chr2_15779761-15781241 FORWARD LENGTH=377, AT2G37620.2 | Symbols_ ACT1_ AAc1 | ARABIDOPSIS ACTIN 1_ actin 1 | chr2_15779761-15781241 FORWARD LENGTH=377, AT2G37620.3 | Symbols_ ACT1_ AAc1 | ARABIDOPSIS ACTIN 1_ actin 1…	Solyc01g104770.4.1 Actin-related protein _AHRD V3.3 *** A0A200RCC6_9MAGN_, Solyc03g078400.3.1 actin, Solyc04g011500.3.1 Actin _AHRD V3.3 *** A0A1U8GLU9_CAPAN_, Solyc04g071260.3.1 Actin _AHRD V3.3 *** Q5XPX5_SACOF_, Solyc05g054480.3.1 Actin _AHRD V3.3 *** A0A2G2VVS8_CAPBA_, Solyc06g076090.3.1 Actin _AHRD V3.3 *** A0A1U8H9K1_CAPAN_, Solyc10g080500.2.1 Actin _AHRD V3.3 *** A0A2G2VVS8_CAPBA_, Solyc10…	INIL00g18504.t1, INIL01g25171.t1, INIL02g16920.t1, INIL02g20815.t1, INIL04g02673.t1, INIL05g24259.t1, INIL07g06234.t1, INIL08g30591.t1, INIL08g30593.t1, INIL10g12378.t1, INIL11g05138.t1, INIL12g22192.t1, INIL14g03823.t1, INIL14g35243.t1, INIL15g04293.t1	Lj0g3v0331569.1 Non Characterized Hit- tr|I1M4W2|I1M4W2_SOYBN Uncharacterized protein OS=Glycine max PE=3 SV=1_98.94_0_Actin_Actin-like; ACTIN_Actin-like; ATARP5 _ACTIN-RELATED PROTEIN 5__NULL; no description_NULL; ACTI_CUFF.22591.1, Lj1g3v1276980.1 tr|G7JAX4|G7JAX4_MEDTR Actin OS=Medicago truncatula GN=MTR_3g095530 PE=3 SV=1_99.2_0_Actin-like ATPase domain_NULL; ACTINS_1_Actin_ conserved site; A…	Am01g25320.P01, Am01g43570.P01, Am01g43570.P02, Am03g37110.P01, Am03g37110.P02, Am04g09130.P01, Am04g11390.P01, Am04g11390.P02, Am04g11390.P03, Am04g11390.P04, Am05g08850.P01, Am05g08850.P02, Am06g27090.P01, Am06g27090.P02, Am07g08080.P01, Am07g12450.P02, Am07g12450.P03, Am07g35570.P01, Am08g34480.P01	Potri.001G309500.1.p pacid=42789028 transcript=Potri.001G309500.1 locus=Potri.001G309500 ID=Potri.001G309500.1.v4.1 annot-version=v4.1, Potri.001G309500.3.p pacid=42789030 transcript=Potri.001G309500.3 locus=Potri.001G309500 ID=Potri.001G309500.3.v4.1 annot-version=v4.1, Potri.001G309500.8.p pacid=42789029 transcript=Potri.001G309500.8 locus=Potri.001G309500 ID=Potri.001G309500.8.v4.1 annot-versi…	Os01t0964133-01 Similar to Actin., Os03t0718100-01 Actin 1., Os03t0836000-01 Similar to Actin 7 _Actin 2_., Os05t0106600-01 Similar to Actin 97., Os05t0106600-02 Similar to Actin 97., Os05t0438800-01 Similar to Actin 1., Os10t0510000-01 Similar to actin., Os11t0163100-01 Similar to Actin 7 _Actin 2_., Os12t0163700-01 Similar to Actin 7 _Actin 2_.
OG0000039	htrionum.r.g22017.p1, htrionum.r.g34288.p1, htrionum.r.g45299.p1, htrionum.r.g55654.p1, htrionum.r.g56483.p1, htrionum.r.g69021.p1, htrionum.r.g76529.p1, htrionum.p.g27375.p1, htrionum.p.g46239.p1, htrionum.p.g46341.p1, htrionum.p.g51906.p1, htrionum.p.g52881.p1, htrionum.p.g52977.p1, htrionum.p.g55697.p1, htrionum.p.g64304.p1, htrionum.p.g64389.p1, htrionum.p.g72105.p1, htrionum.p.g79451.p1, htr…	XP_038993827.1 ubiquitin-conjugating enzyme E2-17 kDa, XP_039005148.1 ubiquitin-conjugating enzyme E2-17 kDa, XP_039005248.1 ubiquitin-conjugating enzyme E2 10-like, XP_039007304.1 ubiquitin-conjugating enzyme E2-17 kDa-like, XP_039007305.1 ubiquitin-conjugating enzyme E2-17 kDa-like, XP_039007306.1 ubiquitin-conjugating enzyme E2-17 kDa-like, XP_039007890.1 ubiquitin-conjugating enzyme E2-17 kDa…	AT1G64230.1 | Symbols_ UBC28 | ubiquitin-conjugating enzyme 28 | chr1_23833792-23835220 FORWARD LENGTH=148, AT1G64230.2 | Symbols_ UBC28 | ubiquitin-conjugating enzyme 28 | chr1_23833792-23835220 FORWARD LENGTH=148, AT1G64230.3 | Symbols_ UBC28 | ubiquitin-conjugating enzyme 28 | chr1_23833792-23835220 FORWARD LENGTH=157, AT2G16740.1 | Symbols_ UBC29 | ubiquitin-conjugating enzyme 29 | chr2_72678…	Solyc01g095490.3.1 Ubiquitin-conjugating enzyme _AHRD V3.3 *** H6VUS9_9FABA_, Solyc02g083570.3.1 Ubiquitin-conjugating enzyme _AHRD V3.3 *** A0A200RAU7_9MAGN_, Solyc03g007470.4.1 Ubiquitin conjugating enzyme _AHRD V3.3 *** B3TLN8_ELAGV_, Solyc03g033410.4.1 Ubiquitin-conjugating enzyme _AHRD V3.3 *** A0A200QCU7_9MAGN_, Solyc06g007510.3.1 Ubiquitin-conjugating enzyme _AHRD V3.3 *** A0A200PUP4_9MAGN…	INIL02g39909.t1, INIL04g37116.t1, INIL05g22856.t1, INIL06g37548.t1, INIL08g30699.t1, INIL09g29962.t1, INIL11g10024.t1, INIL11g19012.t1, INIL12g01553.t1, INIL12g03412.t1, INIL13g09218.t1	Lj0g3v0063729.1 Non Characterized Hit- tr|I3SB11|I3SB11_LOTJA Uncharacterized protein OS=Lotus japonicus PE=2 SV=1_98.65_0_Ubiquitin-conjugating enzyme E2_ catalytic d_NULL; UBIQUITIN_CONJUGAT_1_Ubiquitin-conjugating enzyme_CUFF.2922.1, Lj0g3v0140399.1 Non Characterized Hit- tr|I3SB11|I3SB11_LOTJA Uncharacterized protein OS=Lotus japonicus PE=2 SV=1_98.65_0_Ubiquitin-conjugating enzyme E2_ cataly…	Am01g20360.P01, Am01g35970.P01, Am01g58220.P02, Am02g12450.P01, Am02g24050.P02, Am02g24050.P03, Am02g24050.P05, Am03g44330.P01, Am03g44330.P02, Am04g07910.P01, Am04g07910.P02, Am04g22080.P02, Am06g08790.P01, Am07g08900.P01, Am07g08900.P03	Potri.001G094900.1.p pacid=42792656 transcript=Potri.001G094900.1 locus=Potri.001G094900 ID=Potri.001G094900.1.v4.1 annot-version=v4.1, Potri.001G471200.6.p pacid=42792123 transcript=Potri.001G471200.6 locus=Potri.001G471200 ID=Potri.001G471200.6.v4.1 annot-version=v4.1, Potri.001G471200.9.p pacid=42792122 transcript=Potri.001G471200.9 locus=Potri.001G471200 ID=Potri.001G471200.9.v4.1 annot-versi…	Os01t0658400-01 Ubiquitin-conjugating enzyme E2, Os01t0819400-00 Similar to Ubiquitin carrier protein., Os02t0120600-01 Similar to Ubiquitin-conjugating enzyme E2-17 kDa 9 _EC 6.3.2.19_ _Ubiquitin- protein ligase 9_ _Ubiquitin carrier protein 9_ _UBCAT4B_., Os02t0261100-01 Ubiquitin-conjugating enzyme E2_ Elicitor-induced defense response, Os04t0667800-01 Ubiquitin-conjugating enzyme _EC 6.3.2.19…
OG0000040	htrionum.r.g33623.p1, htrionum.r.g39731.p1, htrionum.r.g41352.p1, htrionum.r.g41445.p1, htrionum.r.g44293.p1, htrionum.r.g44294.p1, htrionum.r.g50690.p1, htrionum.r.g50691.p1, htrionum.r.g62343.p1, htrionum.r.g64579.p1, htrionum.r.g6461.p1, htrionum.r.g69359.p1, htrionum.r.g73125.p1, htrionum.r.g77547.p1, htrionum.r.g82751.p1, htrionum.p.g14313.p1, htrionum.p.g19467.p1, htrionum.p.g71369.p1, htri…	XP_038996577.1 histone H3.2, XP_038996578.1 histone H3.2, XP_038997697.1 histone H3.2, XP_039009231.1 histone H3.2, XP_039012578.1 histone H3.2, XP_039012583.1 histone H3.3, XP_039014619.1 histone H3.2, XP_039023798.1 histone H3.2, XP_039024228.1 histone H3.2, XP_039026180.1 histone H3.2, XP_039033952.1 histone H3.2, XP_039039047.1 histone H3.2, XP_039041514.1 histone H3.3, XP_039041515.1 histone…	AT1G09200.1 | Symbols_ H3.1_ HTR2 | histone 3.1 | chr1_2971722-2972132 REVERSE LENGTH=136, AT1G13370.1 | Symbols_ HTR6 | | chr1_4587926-4588522 REVERSE LENGTH=136, AT1G19890.1 | Symbols_ ATMGH3_ HTR10_ MGH3 | male-gamete-specific histone H3_ MALE-GAMETE-SPECIFIC HISTONE H3 | chr1_6905034-6905792 FORWARD LENGTH=137, AT1G75600.1 | Symbols_ HTR14 | | chr1_28390753-28391461 FORWARD LENGTH=136, AT3G27…	Solyc01g073970.3.1 Histone H3 _AHRD V3.3 *** B3TM40_ELAGV_, Solyc01g074000.4.1 Histone H3 _AHRD V3.11 *** tr|B3TM40|B3TM40_ELAGV_, Solyc01g079110.5.1 Histone H3 _AHRD V3.11 *** tr|A0A2G3DHD8|A0A2G3DHD8_CAPCH_, Solyc01g086820.5.1 Histone H3 _AHRD V3.11 *-* tr|A0A2P6TS80|A0A2P6TS80_CHLSO_, Solyc02g077480.1.1 Histone H3 _AHRD V3.3 *** B3TM40_ELAGV_, Solyc04g074580.1.1 Histone H3 _AHRD V3.3 *** A0A2K…	INIL01g06542.t1, INIL01g06543.t1, INIL02g20818.t1, INIL02g39792.t1, INIL04g02239.t1, INIL05g02145.t1, INIL06g37907.t1, INIL12g01175.t1, INIL14g04163.t1, INIL14g41682.t1, INIL15g27871.t1	Lj0g3v0007419.1 tr|J3LPE6|J3LPE6_ORYBR Histone H3 OS=Oryza brachyantha GN=OB03G29220 PE=3 SV=1_99.26_0_HISTONEH3_Histone H3; HISTONE_H3_1_Histone H3; HISTONE_H3_2_Histone H3; Histone H3_Histone H3; no de_CUFF.507.1, Lj0g3v0315519.1 tr|I1KLR0|I1KLR0_SOYBN Histone H3 OS=Glycine max GN=Gma.58315 PE=3 SV=1_100_0_HISTONE H3_Histone H3; HISTONE_H3_1_Histone H3; HISTONE_H3_2_Histone H3; HISTONEH3_Histon…	Am01g03930.P01, Am01g39140.P01, Am01g45110.P01, Am02g40690.P01, Am03g39990.P02, Am03g43410.P01, Am04g19280.P01, Am07g13580.P01, Am08g16710.P01, Am08g16710.P03	Potri.001G016700.2.p pacid=42790751 transcript=Potri.001G016700.2 locus=Potri.001G016700 ID=Potri.001G016700.2.v4.1 annot-version=v4.1, Potri.001G016900.1.p pacid=42792176 transcript=Potri.001G016900.1 locus=Potri.001G016900 ID=Potri.001G016900.1.v4.1 annot-version=v4.1, Potri.002G026800.2.p pacid=42776932 transcript=Potri.002G026800.2 locus=Potri.002G026800 ID=Potri.002G026800.2.v4.1 annot-versi…	Os03t0390600-02 Similar to Histone H3.3., Os06t0130900-00 Similar to Histone H3 _Fragment_., Os06t0159725-00 Similar to histone H3., Os06t0160001-00 Histone H3., Os11t0155900-00 Histone H3., Os12t0415800-00 Similar to Histone H3.
OG0000041	htrionum.r.g10949.p1, htrionum.r.g57322.p1, htrionum.p.g10095.p1, htrionum.p.g10501.p1, htrionum.p.g10503.p1, htrionum.p.g23548.p1, htrionum.p.g23549.p1, htrionum.p.g23550.p1, htrionum.p.g23551.p1, htrionum.p.g23552.p1, htrionum.p.g23553.p1, htrionum.p.g23554.p1, htrionum.p.g78200.p1, htrionum.p.g78201.p1, htrionum.p.g79569.p1, htrionum.p.g87812.p1	XP_039001656.1 cytochrome P450 83B1-like, XP_039001657.1 cytochrome P450 83B1-like, XP_039020187.1 cytochrome P450 71A9-like, XP_039025704.1 cytochrome P450 83B1-like, XP_039057079.1 cytochrome P450 71B36-like isoform X1, XP_039057128.1 cytochrome P450 71B37-like isoform X2, XP_039059813.1 cytochrome P450 71B37-like, XP_039067488.1 LOW QUALITY PROTEIN_ cytochrome P450 83B1-like, XP_039069303.1 cy…	AT1G13080.1 | Symbols_ CYP71B2 | "cytochrome P450_ family 71_ subfamily B_ polypeptide 2" | chr1_4459212-4460807 FORWARD LENGTH=502, AT1G13080.2 | Symbols_ CYP71B2 | "cytochrome P450_ family 71_ subfamily B_ polypeptide 2" | chr1_4459493-4460807 FORWARD LENGTH=384, AT2G02580.1 | Symbols_ CYP71B9 | "cytochrome P450_ family 71_ subfamily B_ polypeptide 9" | chr2_701985-703661 FORWARD LENGTH=500, AT…	Solyc01g010490.5.1 Cytochrome P450 _AHRD V3.11 *** tr|A0A2U1NH79|A0A2U1NH79_ARTAN_, Solyc06g076160.4.1 Cytochrome P450 _AHRD V3.3 *** A0A200RCX6_9MAGN_, Solyc09g092560.4.1 Cytochrome _AHRD V3.3 *** A0A2G2W281_CAPBA_, Solyc09g092580.4.1 Cytochrome _AHRD V3.3 *** A0A2G2ZTD7_CAPAN_, Solyc09g092590.2.1 Cytochrome _AHRD V3.3 *** A0A2G3CRG6_CAPCH_, Solyc09g092600.3.1 Cytochrome _AHRD V3.3 *** A0A1U8G4E…	INIL01g19917.t1, INIL01g19918.t1, INIL01g19919.t1, INIL01g19920.t1, INIL01g19921.t1, INIL01g19923.t1, INIL01g19925.t1, INIL01g19926.t1, INIL01g19927.t1, INIL01g19928.t1, INIL01g19930.t1, INIL08g30979.t1, INIL12g22199.t1	Lj0g3v0007489.1 Non Characterized Hit- tr|F6GVN3|F6GVN3_VITVI Putative uncharacterized protein OS=Vitis vinifera GN=_42.55_0.002_Cytochrome P450_Cytochrome P450; FAMILY NOT NAMED_NULL; EP450I_Cytochrome P450_ E-class_ group I; co_gene.g652.t1.1, Lj0g3v0007529.1 tr|G7I6G8|G7I6G8_MEDTR Cytochrome P450 OS=Medicago truncatula GN=MTR_1g023730 PE=3 SV=1_71.83_0_Cytochrome P450_Cytochrome P450; no descr…	Am01g36050.P01, Am01g47780.P01, Am02g16080.P01, Am02g16080.P02, Am04g03690.P01, Am04g03690.P02, Am04g03720.P01, Am04g06860.P01, Am04g06860.P02, Am04g11600.P01, Am04g40940.P01, Am05g03690.P01, Am06g24060.P01, Am06g24070.P01, Am06g24080.P01, Am07g20770.P01, Am07g29860.P01, Am07g29870.P01, Am07g29880.P01, Am07g29890.P01, Am07g29900.P01, Am07g29900.P02, Am07g29900.P03	Potri.002G025275.1.p pacid=42777443 transcript=Potri.002G025300.1 locus=Potri.002G025300 ID=Potri.002G025300.1.v4.1 annot-version=v4.1, Potri.002G025350.1.p pacid=42777251 transcript=Potri.002G025350.1 locus=Potri.002G025350 ID=Potri.002G025350.1.v4.1 annot-version=v4.1, Potri.002G025425.1.p pacid=42779222 transcript=Potri.002G025425.1 locus=Potri.002G025425 ID=Potri.002G025425.1.v4.1 annot-versi…	Os07t0292100-00 Similar to CYP71B6 _CYTOCHROME P450 71B6_; electron carrier/ heme binding / iron ion binding / monooxygenase/ oxygen binding., Os07t0293000-00 Hypothetical conserved gene., Os12t0512800-01 Cytochrome P450 71E1 _EC 1.14.13.68_ _4-hydroxyphenylacetaldehyde oxime monooxygenase_.
OG0000042	htrionum.r.g16069.p1, htrionum.r.g17104.p1, htrionum.r.g23202.p1, htrionum.r.g30690.p1, htrionum.r.g54876.p1, htrionum.r.g6066.p1, htrionum.r.g63578.p1, htrionum.r.g68326.p1, htrionum.r.g73901.p1, htrionum.r.g84805.p1, htrionum.p.g12558.p1, htrionum.p.g20363.p1, htrionum.p.g23106.p1, htrionum.p.g27797.p1, htrionum.p.g42062.p1, htrionum.p.g59382.p1, htrionum.p.g59421.p1, htrionum.p.g67981.p1, htri…	XP_038991110.1 probable serine/threonine-protein kinase PBL25, XP_038995769.1 probable serine/threonine-protein kinase PBL25_ partial, XP_039001788.1 probable serine/threonine-protein kinase PBL23, XP_039003551.1 probable serine/threonine-protein kinase PBL7, XP_039011280.1 serine/threonine-protein kinase PBS1-like, XP_039024772.1 probable serine/threonine-protein kinase PBL7, XP_039025756.1 prob…	AT1G07870.1 | Symbols_ no symbol available | no full name available | chr1_2429933-2431843 REVERSE LENGTH=423, AT1G07870.2 | Symbols_ no symbol available | no full name available | chr1_2428942-2431843 REVERSE LENGTH=538, AT1G61860.1 | Symbols_ PBL41 | PBS1-Like 41 | chr1_22863079-22864619 REVERSE LENGTH=389, AT2G28590.1 | Symbols_ PBL6 | PBS1-Like 6 | chr2_12249835-12251490 FORWARD LENGTH=424, A…	Solyc02g094380.3.1 Serine/threonine-protein kinase PB.1, Solyc04g050970.3.1 Protein kinase _AHRD V3.3 *** E5GBV1_CUCME_, Solyc06g075550.3.1 Receptor-like cytoplasmic protein kinase.1, Solyc06g083500.5.1 Serine/threonine-protein kinase PBS1 _AHRD V3.11 *** tr|A0A2G2WN41|A0A2G2WN41_CAPBA_, Solyc07g064340.3.1 Serine/threonine-protein kinase PB.1, Solyc09g007170.4.1 Serine/threonine-protein kinase CD…	INIL01g20202.t1, INIL03g17353.t1, INIL08g13745.t1, INIL09g21355.t1, INIL09g21384.t1, INIL12g01026.t1, INIL12g03329.t1, INIL12g22141.t1	Lj0g3v0316319.1 CUFF.21377.1, Lj0g3v0316319.2 CUFF.21377.2, Lj1g3v3891980.1 tr|G7KW74|G7KW74_MEDTR Protein kinase family protein OS=Medicago truncatula GN=MTR_7g083500 PE=3 SV=_78.55_0_PROTEIN_KINASE_DOM_Protein kinase_ catalytic domain; coiled-coil_NULL; seg_NULL; Protein kinase-like_CUFF.31359.1, Lj1g3v4578820.1 Non Characterized Hit- tr|I1JPH9|I1JPH9_SOYBN Uncharacterized protein OS=Glycine ma…	Am01g16340.P02, Am01g39250.P01, Am02g07400.P01, Am02g25160.P01, Am02g25160.P02, Am02g25160.P03, Am02g25160.P04, Am02g25160.P05, Am03g17140.P01, Am04g39100.P02, Am06g26580.P01, Am07g02570.P01, Am07g23210.P01, Am07g26060.P01, Am08g18290.P01, Am08g25950.P01	Potri.001G234100.1.p pacid=42790105 transcript=Potri.001G234100.1 locus=Potri.001G234100 ID=Potri.001G234100.1.v4.1 annot-version=v4.1, Potri.001G421400.1.p pacid=42793152 transcript=Potri.001G421400.1 locus=Potri.001G421400 ID=Potri.001G421400.1.v4.1 annot-version=v4.1, Potri.002G241600.1.p pacid=42779047 transcript=Potri.002G241600.1 locus=Potri.002G241600 ID=Potri.002G241600.1.v4.1 annot-versi…	Os02t0513000-01 Similar to Receptor protein kinase-like protein., Os04t0393900-01 Similar to H0718E12.2 protein., Os07t0695300-01 Similar to Serine/threonine-protein kinase PBS1 _EC 2.7.1.37_ _AvrPphB susceptible protein 1_., Os07t0695300-02 Similar to Serine/threonine kinase., Os09t0572600-01 Similar to Receptor protein kinase-like protein.
OG0000043	htrionum.r.g20621.p1, htrionum.r.g3064.p1, htrionum.r.g32533.p1, htrionum.r.g44564.p1, htrionum.r.g48916.p1, htrionum.r.g48918.p1, htrionum.r.g48932.p1, htrionum.r.g48943.p1, htrionum.r.g48944.p1, htrionum.r.g50830.p1, htrionum.r.g50832.p1, htrionum.r.g51000.p1, htrionum.r.g51001.p1, htrionum.r.g51004.p1, htrionum.r.g51206.p1, htrionum.r.g51207.p1, htrionum.r.g51213.p1, htrionum.r.g63762.p1, htri…	XP_038993747.1 probable 2-oxoglutarate-dependent dioxygenase AOP1, XP_038999706.1 probable 2-oxoglutarate-dependent dioxygenase AOP1.2, XP_038999707.1 probable 2-oxoglutarate-dependent dioxygenase AOP1.2, XP_038999724.1 probable 2-oxoglutarate-dependent dioxygenase AOP1, XP_038999729.1 probable 2-oxoglutarate-dependent dioxygenase AOP1, XP_038999732.1 probable 2-oxoglutarate-dependent dioxygenase…	AT1G28030.1 | Symbols_ no symbol available | no full name available | chr1_9771793-9773345 FORWARD LENGTH=322, AT1G52790.1 | Symbols_ no symbol available | no full name available | chr1_19662194-19663301 REVERSE LENGTH=310, AT1G52800.1 | Symbols_ no symbol available | no full name available | chr1_19664044-19665362 FORWARD LENGTH=314, AT1G52810.1 | Symbols_ no symbol available | no full name avai…	Solyc01g006580.4.1 2-oxoglutarate _2OG_ and Fe_II_-dependent oxygenase superfamily protein _AHRD V3.3 *** A0A2U1LXD5_ARTAN_, Solyc01g006585.2.1 2-oxoglutarate _2OG_ and Fe_II_-dependent oxygenase superfamily protein _AHRD V3.11 *** tr|A0A2U1LXD5|A0A2U1LXD5_ARTAN_, Solyc01g006610.2.1 2-oxoglutarate _2OG_ and Fe_II_-dependent oxygenase superfamily protein _AHRD V3.3 *** A0A2U1LXD5_ARTAN_, Solyc01g0…	INIL03g01800.t1, INIL03g01802.t1, INIL03g01805.t1, INIL09g11125.t1	Lj0g3v0020329.1 Non Characterized Hit- tr|A5AVK1|A5AVK1_VITVI Putative uncharacterized protein OS=Vitis vinifera GN=_43.69_0.000000000000001_DIOX_N_Non-haem dioxygenase N-terminal domain; 2OG-FeII_Oxy_Oxoglutarate/iron-dependent dioxygenase;_CUFF.1131.1, Lj0g3v0086199.1 Non Characterized Hit- tr|K4C7W0|K4C7W0_SOLLC Uncharacterized protein OS=Solanum lycopersicum GN=Sol_62.5_0.000000000002_no desc…	Am02g42660.P01, Am02g42660.P02, Am03g29520.P01, Am03g29530.P01, Am03g29540.P01, Am03g29560.P01, Am03g29560.P02, Am03g29590.P01, Am05g17140.P01, Am05g17140.P02, Am06g10520.P01	Potri.001G175800.1.p pacid=42792843 transcript=Potri.001G175800.1 locus=Potri.001G175800 ID=Potri.001G175800.1.v4.1 annot-version=v4.1, Potri.001G175900.2.p pacid=42792487 transcript=Potri.001G175900.2 locus=Potri.001G175900 ID=Potri.001G175900.2.v4.1 annot-version=v4.1, Potri.001G176000.1.p pacid=42793183 transcript=Potri.001G176000.1 locus=Potri.001G176000 ID=Potri.001G176000.1.v4.1 annot-versi…	Os01t0321500-00 Hypothetical protein., Os05t0576500-01 Hypothetical conserved gene., Os05t0576500-02 Hypothetical conserved gene., Os08t0417000-01 2OG-Fe_II_ oxygenase domain containing protein., Os08t0417100-01 Similar to cDNA_ clone_ J100014C05_ full insert sequence.
OG0000044	htrionum.r.g13442.p1, htrionum.r.g13445.p1, htrionum.r.g43083.p1, htrionum.r.g43084.p1, htrionum.r.g56515.p1, htrionum.r.g68415.p1, htrionum.r.g80000.p1, htrionum.p.g11364.p1, htrionum.p.g16153.p1, htrionum.p.g18866.p1, htrionum.p.g22033.p1, htrionum.p.g22037.p1, htrionum.p.g23011.p1, htrionum.p.g4516.p1, htrionum.p.g57345.p1, htrionum.p.g58937.p1, htrionum.p.g6016.p1, htrionum.p.g69927.p1, htrio…	XP_038990978.1 heterogeneous nuclear ribonucleoprotein 1-like, XP_038990979.1 heterogeneous nuclear ribonucleoprotein 1-like, XP_038990980.1 heterogeneous nuclear ribonucleoprotein 1-like, XP_038992469.1 heterogeneous nuclear ribonucleoprotein 1-like, XP_038995204.1 heterogeneous nuclear ribonucleoprotein 1-like, XP_038995205.1 heterogeneous nuclear ribonucleoprotein 1-like, XP_038996396.1 hetero…	AT3G07810.1 | Symbols_ no symbol available | no full name available | chr3_2492875-2495052 FORWARD LENGTH=494, AT3G07810.2 | Symbols_ no symbol available | no full name available | chr3_2492875-2495102 FORWARD LENGTH=495, AT5G47620.1 | Symbols_ no symbol available | no full name available | chr5_19302548-19304278 REVERSE LENGTH=431, AT5G47620.2 | Symbols_ no symbol available | no full name availa…	Solyc04g014820.4.1 RNA-binding _RRM/RBD/RNP motifs_ family protein _AHRD V3.3 *-* F4JFN7_ARATH_, Solyc07g048030.4.1 RNA-binding _RRM/RBD/RNP motifs_ family protein _AHRD V3.3 *** F4JFN7_ARATH_, Solyc10g006050.3.1 RNA-binding _RRM/RBD/RNP motifs_ family protein _AHRD V3.3 *** F4JFN7_ARATH_, Solyc11g012470.2.1 RNA-binding _RRM/RBD/RNP motifs_ family protein _AHRD V3.3 *-* F4JFN7_ARATH_, Solyc12g006…	INIL01g04956.t1, INIL01g19836.t1, INIL03g17298.t1, INIL03g17849.t1, INIL03g17849.t2, INIL04g32616.t1, INIL10g16336.t1, INIL11g09986.t1, INIL14g06918.t1	Lj0g3v0001829.1 tr|G7LCE0|G7LCE0_MEDTR Heterogeneous nuclear ribonucleoprotein A1 OS=Medicago truncatula GN=MTR_8g10_43.68_0.00000000000002_RNA-binding domain_ RBD_NULL; RRM_1_RNA recognition motif domain; no description_Nucleotide-binding__CUFF.99.1, Lj0g3v0203749.1 tr|G7J1I9|G7J1I9_MEDTR Heterogeneous nuclear ribonucleoprotein A1 OS=Medicago truncatula GN=MTR_3g05_67.62_4e-17_seg_NULL_CUFF.1298…	Am01g50960.P01, Am02g11300.P01, Am02g11300.P02, Am07g03010.P01	Potri.001G361300.1.p pacid=42788309 transcript=Potri.001G361300.1 locus=Potri.001G361300 ID=Potri.001G361300.1.v4.1 annot-version=v4.1, Potri.001G361300.3.p pacid=42788308 transcript=Potri.001G361300.3 locus=Potri.001G361300 ID=Potri.001G361300.3.v4.1 annot-version=v4.1, Potri.002G222400.1.p pacid=42776803 transcript=Potri.002G222400.1 locus=Potri.002G222400 ID=Potri.002G222400.1.v4.1 annot-versi…	Os07t0584500-01 Nucleotide-binding_ alpha-beta plait domain containing protein., Os07t0584500-02 Nucleotide-binding_ alpha-beta plait domain containing protein., Os11t0637700-01 RNA-binding protein_ Heterogeneous nuclear ribonucleoprotein 1 _hnRNP1__ Regulation of spikelet hull length, Os11t0637700-02 Nucleotide-binding_ alpha-beta plait domain containing protein., Os11t0637700-03 Similar to pred…
OG0000045	htrionum.r.g11522.p1, htrionum.r.g14552.p1, htrionum.r.g20627.p1, htrionum.r.g22364.p1, htrionum.r.g27193.p1, htrionum.r.g32488.p1, htrionum.r.g50636.p1, htrionum.r.g6530.p1, htrionum.r.g75631.p1, htrionum.r.g9880.p1, htrionum.r.g9881.p1, htrionum.p.g12936.p1, htrionum.p.g18534.p1, htrionum.p.g24635.p1, htrionum.p.g33276.p1, htrionum.p.g45477.p1, htrionum.p.g57852.p1, htrionum.p.g62631.p1, htrion…	XP_038991757.1 probable phospholipid-transporting ATPase 4, XP_038993736.1 putative phospholipid-transporting ATPase 9, XP_039004497.1 LOW QUALITY PROTEIN_ probable phospholipid-transporting ATPase 4, XP_039009204.1 probable phospholipid-transporting ATPase 4, XP_039009939.1 probable phospholipid-transporting ATPase 8, XP_039013141.1 putative phospholipid-transporting ATPase 9, XP_039016955.1 pro…	AT1G13210.1 | Symbols_ ALA11_ ACA.l | Aminophospholipid ATPase 11_ autoinhibited Ca2+/ATPase II | chr1_4509252-4513774 REVERSE LENGTH=1203, AT1G17500.1 | Symbols_ ALA4 | Aminophospholipid ATPase 4 | chr1_6018757-6023201 FORWARD LENGTH=1216, AT1G17500.2 | Symbols_ ALA4 | Aminophospholipid ATPase 4 | chr1_6018757-6023201 FORWARD LENGTH=1216, AT1G26130.1 | Symbols_ ALA12 | Aminophospholipid ATPase 1…	Solyc03g121810.2.1 Phospholipid-transporting ATPase _AHRD V3.3 *** A0A2G2ZVU5_CAPAN_, Solyc04g006940.5.1 Phospholipid-transporting ATPase _AHRD V3.11 *** tr|A0A2G2ZHI8|A0A2G2ZHI8_CAPAN_, Solyc05g010120.4.1 Phospholipid-transporting ATPase _AHRD V3.3 *** A0A1U8EJE6_CAPAN_, Solyc06g062780.4.1 Phospholipid-transporting ATPase _AHRD V3.3 *** A0A2G2WKW9_CAPBA_, Solyc12g044920.3.1 Phospholipid-transpor…	INIL01g20043.t1, INIL02g11544.t1, INIL03g18275.t1, INIL08g00426.t1, INIL09g21580.t1, INIL13g08300.t1	Lj0g3v0116069.1 Non Characterized Hit- tr|I1JWS3|I1JWS3_SOYBN Uncharacterized protein OS=Glycine max GN=Gma.27456 PE_85.55_0_ATPASE_E1_E2_ATPase_ P-type phosphorylation site; seg_NULL; no description_ATPase_ P-type_ cytoplas_CUFF.6819.1, Lj0g3v0116069.2 Non Characterized Hit- tr|I1JWS3|I1JWS3_SOYBN Uncharacterized protein OS=Glycine max GN=Gma.27456 PE_85.69_0_ATPASE_E1_E2_ATPase_ P-type phosphor…	Am02g00880.P01, Am02g00880.P02, Am03g27390.P01, Am03g27390.P02, Am03g27390.P03, Am03g27390.P04, Am03g27390.P05, Am03g27390.P06, Am03g33860.P01, Am03g33860.P02, Am06g01190.P01, Am06g01190.P02, Am06g01190.P03, Am08g20140.P01, Am08g20140.P02, Am08g20140.P03	Potri.001G081200.1.p pacid=42791679 transcript=Potri.001G081200.1 locus=Potri.001G081200 ID=Potri.001G081200.1.v4.1 annot-version=v4.1, Potri.001G197500.1.p pacid=42789093 transcript=Potri.001G197500.1 locus=Potri.001G197500 ID=Potri.001G197500.1.v4.1 annot-version=v4.1, Potri.001G197500.2.p pacid=42789094 transcript=Potri.001G197500.2 locus=Potri.001G197500 ID=Potri.001G197500.2.v4.1 annot-versi…	Os05t0100600-01 Similar to aminophospholipid ATPase., Os05t0100600-02 Similar to Potential phospholipid-transporting ATPase 7 _EC 3.6.3.1_ _Aminophospholipid flippase 7_., Os06t0565900-01 Similar to Potential phospholipid-transporting ATPase 4 _EC 3.6.3.1_ _Aminophospholipid flippase 4_.
OG0000046	htrionum.r.g30130.p1, htrionum.r.g37591.p1, htrionum.r.g46339.p1, htrionum.r.g49537.p1, htrionum.r.g49538.p1, htrionum.p.g14428.p1, htrionum.p.g1741.p1, htrionum.p.g28046.p1, htrionum.p.g31694.p1, htrionum.p.g32779.p1, htrionum.p.g33665.p1, htrionum.p.g37640.p1, htrionum.p.g37822.p1, htrionum.p.g39735.p1, htrionum.p.g39736.p1, htrionum.p.g4058.p1, htrionum.p.g48184.p1, htrionum.p.g48220.p1, htrio…	XP_038992204.1 uncharacterized protein LOC120115624, XP_038993243.1 uncharacterized protein LOC120116933, XP_038994728.1 uncharacterized protein LOC120118848, XP_038994739.1 uncharacterized protein LOC120118867, XP_038996183.1 uncharacterized protein LOC120120692, XP_038996337.1 uncharacterized protein LOC120120900, XP_038996505.1 uncharacterized protein LOC120121120, XP_038997304.1 uncharacteriz…	AT2G06105.1 | Symbols_ no symbol available | no full name available | chr2_2395013-2398395 FORWARD LENGTH=390	Solyc03g160930.1.1 Cytochrome c oxidase subunit 3 _AHRD V3.11 *-* tr|A0A2G2X2S2|A0A2G2X2S2_CAPBA_, Solyc03g161300.1.1 Reverse transcriptase domain-containing protein _AHRD V3.11 *-* tr|A0A2U1NRI2|A0A2U1NRI2_ARTAN_, Solyc04g160490.1.1 Gag-asp_proteas domain-containing protein _AHRD V3.11 *-* tr|A0A1Q3BYX2|A0A1Q3BYX2_CEPFO_, Solyc05g161470.1.1 Cytochrome c oxidase subunit 3 _AHRD V3.11 *-* tr|A0A2G…	INIL12g08551.t1, INIL13g15356.t1	Lj0g3v0211169.1 Non Characterized Hit- tr|B9SL44|B9SL44_RICCO Putative uncharacterized protein OS=Ricinus communis G_50.57_6e-19_ _gene.g16301.t1.1, Lj0g3v0354719.2 tr|G0Y6U4|G0Y6U4_ARAHY Retrotransposon gag protein OS=Arachis hypogaea GN=303L13_14 PE=4 SV=1_35.21_0.01_ _CUFF.24503.2, Lj0g3v0358179.1 Non Characterized Hit- tr|I1KX86|I1KX86_SOYBN Uncharacterized protein OS=Glycine max PE=4 SV=1_70…	Am01g00210.P01, Am02g16070.P01, Am02g18260.P01, Am02g23390.P01, Am02g29140.P01, Am02g55840.P01, Am03g14470.P01, Am04g04830.P01, Am04g04900.P01, Am04g14600.P01, Am05g21520.P01, Am06g01480.P01, Am07g14800.P01, Am07g16700.P01, Am08g08070.P01, Am08g08320.P01, Am08g13900.P01	Potri.001G204350.1.p pacid=42791431 transcript=Potri.001G204350.1 locus=Potri.001G204350 ID=Potri.001G204350.1.v4.1 annot-version=v4.1, Potri.001G371850.1.p pacid=42791587 transcript=Potri.001G371850.1 locus=Potri.001G371850 ID=Potri.001G371850.1.v4.1 annot-version=v4.1, Potri.001G371850.4.p pacid=42791586 transcript=Potri.001G371850.4 locus=Potri.001G371850 ID=Potri.001G371850.4.v4.1 annot-versi…	Os09t0122300-01 Similar to Zinc knuckle family protein., Os12t0292200-01 Hypothetical gene.
OG0000047	htrionum.r.g15559.p1, htrionum.r.g37657.p1, htrionum.r.g47698.p1, htrionum.p.g36395.p1, htrionum.p.g40373.p1, htrionum.p.g8308.p1	XP_039016911.1 uncharacterized protein LOC120147669, XP_039031350.1 LEAF RUST 10 DISEASE-RESISTANCE LOCUS RECEPTOR-LIKE PROTEIN KINASE-like 2.1, XP_039031414.1 LEAF RUST 10 DISEASE-RESISTANCE LOCUS RECEPTOR-LIKE PROTEIN KINASE-like 1.2, XP_039035417.1 LEAF RUST 10 DISEASE-RESISTANCE LOCUS RECEPTOR-LIKE PROTEIN KINASE-like 1.1, XP_039039225.1 LEAF RUST 10 DISEASE-RESISTANCE LOCUS RECEPTOR-LIKE PRO…	AT1G18390.1 | Symbols_ LRK10L1.1_ LRK10L1.2 | Leaf rust 10 disease-resistance locus receptor- like protein kinase-like 1.2_ Leaf rust 10 disease-resistance locus receptor- like protein kinase-like 1.1 | chr1_6325876-6329935 FORWARD LENGTH=648, AT1G18390.2 | Symbols_ LRK10L1.1_ LRK10L1.2 | Leaf rust 10 disease-resistance locus receptor- like protein kinase-like 1.2_ Leaf rust 10 disease-resistance…	Solyc02g086270.4.1 Protein kinase family protein _AHRD V3.3 *** A0A2U1MH78_ARTAN_, Solyc03g119240.3.1 Protein kinase family protein _AHRD V3.3 *** A0A2U1MH78_ARTAN_, Solyc04g007390.4.1 Protein kinase family protein _AHRD V3.3 *** A0A1P8BDJ0_ARATH_, Solyc05g008930.3.1 Protein kinase family protein _AHRD V3.3 *** A0A1P8BDK9_ARATH_, Solyc05g008940.3.1 Protein kinase family protein _AHRD V3.3 *-* A0A…	INIL04g33014.t1, INIL05g09622.t1, INIL07g33344.t1, INIL07g33344.t2, INIL07g34495.t1, INIL07g34496.t1, INIL07g34500.t1, INIL08g31055.t1, INIL08g31056.t1, INIL08g31057.t1, INIL08g31060.t1, INIL08g31061.t1, INIL08g31062.t1, INIL08g31063.t1, INIL08g31064.t1, INIL08g31065.t1, INIL08g31066.t1, INIL08g31067.t1, INIL08g31067.t2, INIL11g26592.t1, INIL12g40101.t1, INIL12g40101.t2, INIL12g40104.t1, INIL12g4…	Lj0g3v0146019.1 tr|G7JZG1|G7JZG1_MEDTR Tyrosine-protein kinase ABL OS=Medicago truncatula GN=MTR_5g055310 PE=3 SV=1_73.7_0_Pkinase_Protein kinase_ catalytic domain; SUBFAMILY NOT NAMED_NULL; FAMILY NOT NAMED_NULL; Tyrosine _CUFF.8898.1, Lj0g3v0146019.2 Non Characterized Hit- tr|G7JZF8|G7JZF8_MEDTR Putative uncharacterized protein OS=Medicago truncatul_35.11_0.000000008_ _CUFF.8898.2, Lj0g3v014603…	Am01g13220.P01, Am03g22670.P01, Am03g22780.P01, Am03g22780.P02, Am03g22790.P01, Am04g18000.P01, Am04g18010.P01, Am08g01860.P01, Am08g01860.P02	Potri.004G096550.1.p pacid=42793788 transcript=Potri.004G096550.1 locus=Potri.004G096550 ID=Potri.004G096550.1.v4.1 annot-version=v4.1, Potri.004G096550.5.p pacid=42793789 transcript=Potri.004G096550.5 locus=Potri.004G096550 ID=Potri.004G096550.5.v4.1 annot-version=v4.1, Potri.004G096675.1.p pacid=42796449 transcript=Potri.004G096675.1 locus=Potri.004G096675 ID=Potri.004G096675.1.v4.1 annot-versi…	Os01t0136400-01 Protein kinase_ core domain containing protein., Os01t0689900-01 Hypothetical conserved gene., Os01t0689900-02 Protein kinase_ core domain containing protein., Os01t0689900-03 Hypothetical conserved gene., Os01t0689900-04 Serine/threonine protein kinase-related domain containing protein., Os01t0690600-01 Conserved hypothetical protein., Os01t0690800-01 Protein kinase_ core domain …
OG0000048	htrionum.r.g15717.p1, htrionum.r.g43859.p1, htrionum.r.g45298.p1, htrionum.r.g49541.p1, htrionum.r.g59001.p1, htrionum.r.g86899.p1, htrionum.p.g25095.p1, htrionum.p.g27947.p1, htrionum.p.g32886.p1, htrionum.p.g33156.p1, htrionum.p.g34412.p1, htrionum.p.g39535.p1, htrionum.p.g49156.p2, htrionum.p.g57527.p1, htrionum.p.g69058.p1, htrionum.p.g70460.p1, htrionum.p.g79340.p1, htrionum.p.g83339.p1, htr…			Solyc00g006487.2.1 HAT family dimerization domain-containing protein _AHRD V3.11 *-* tr|A0A2K3L630|A0A2K3L630_TRIPR_, Solyc00g007225.2.1 Zinc finger BED domain-containing protein RICESLEEPER 2 _AHRD V3.11 *** tr|A0A2U1LAT0|A0A2U1LAT0_ARTAN_, Solyc01g057747.2.1 zinc finger BED domain-containing protein RICESLEEPER 2-like _AHRD V3.11 *-* tr|A0A2I4EGG2|A0A2I4EGG2_9ROSI_, Solyc01g058593.2.1 Zinc fing…	INIL12g08391.t1	Lj0g3v0227459.3 Non Characterized Hit- tr|I1H9E8|I1H9E8_BRADI Uncharacterized protein OS=Brachypodium distachyon GN=_49.48_5e-19_Ribonuclease H-like_Ribonuclease H-like domain; SUBFAMILY NOT NAMED_NULL; UNCHARACTERIZED_NULL_CUFF.14833.3, Lj0g3v0330619.1 tr|B9I7L9|B9I7L9_POPTR Predicted protein OS=Populus trichocarpa GN=POPTRDRAFT_571507 PE=4 SV=1_54.65_3e-19_Ribonuclease H-like_Ribonuclease H-lik…	Am02g26730.P01, Am03g35210.P01, Am03g38110.P01, Am04g15370.P01, Am05g18170.P01, Am06g01100.P01, Am06g10450.P01, Am07g09690.P01, Am08g01760.P01, Am08g16670.P01, Am08g17140.P01	Potri.011G125951.1.p pacid=42781488 transcript=Potri.011G125951.1 locus=Potri.011G125951 ID=Potri.011G125951.1.v4.1 annot-version=v4.1	Os02t0459150-00 Ribonuclease H-like domain containing protein., Os05t0223100-00 Hypothetical protein.
OG0000049	htrionum.r.g26687.p1, htrionum.r.g26696.p1, htrionum.r.g31168.p1, htrionum.r.g31978.p1, htrionum.r.g32961.p1, htrionum.r.g39314.p1, htrionum.r.g45277.p1, htrionum.r.g46599.p1, htrionum.r.g53020.p1, htrionum.r.g62865.p1, htrionum.r.g63595.p1, htrionum.r.g66463.p1, htrionum.r.g67007.p1, htrionum.r.g70144.p1, htrionum.r.g70846.p1, htrionum.r.g77835.p1, htrionum.r.g7929.p1, htrionum.r.g86041.p1, htri…	XP_038993268.1 tubulin beta chain, XP_038993614.1 tubulin beta-7 chain-like, XP_038993623.1 tubulin beta-9 chain, XP_039004555.1 tubulin beta-8 chain, XP_039008877.1 LOW QUALITY PROTEIN_ tubulin beta-6 chain-like, XP_039008916.1 tubulin beta-8 chain-like, XP_039008917.1 tubulin beta-8 chain-like, XP_039012936.1 tubulin beta-8 chain-like, XP_039017487.1 tubulin beta chain-like, XP_039019084.1 tubu…	AT1G20010.1 | Symbols_ TUB5 | tubulin beta-5 chain | chr1_6938033-6940481 REVERSE LENGTH=449, AT1G75780.1 | Symbols_ TUB1 | tubulin beta-1 chain | chr1_28451378-28453602 REVERSE LENGTH=447, AT2G29550.1 | Symbols_ TUB7_ TBB7 | tubulin beta-7 chain_ tubulin beta 7 | chr2_12644258-12645932 REVERSE LENGTH=449, AT4G20890.1 | Symbols_ TUB9 | tubulin beta-9 chain | chr4_11182218-11183840 FORWARD LENGTH=…	Solyc03g025730.3.1 Tubulin beta chain _AHRD V3.3 *** A0A1U8FRZ9_CAPAN_, Solyc03g118760.5.1 Tubulin beta chain _AHRD V3.11 *** tr|A0A1U8F7H6|A0A1U8F7H6_CAPAN_, Solyc04g081490.3.1 beta-tubulin, Solyc06g005910.5.1 Tubulin beta chain _AHRD V3.11 *** tr|A0A1U8GXJ7|A0A1U8GXJ7_CAPAN_, Solyc06g035970.3.1 Tubulin beta chain _AHRD V3.3 *** A0A2G3C5Z8_CAPCH_, Solyc06g076640.3.1 Tubulin beta chain _AHRD V3.3…	INIL01g25561.t1, INIL04g19365.t1, INIL04g32972.t1, INIL05g22899.t1, INIL06g37730.t1, INIL07g06243.t1, INIL12g03530.t1, INIL14g35298.t1, INIL14g41303.t1, INIL15g27850.t1	Lj0g3v0212479.1 Non Characterized Hit- tr|I1JLU8|I1JLU8_SOYBN Uncharacterized protein OS=Glycine max GN=Gma.33143 PE_98.87_0_Tubulin_Tubulin/FtsZ_ GTPase domain; Tubulin_C_Tubulin/FtsZ_ 2-layer sandwich domain; seg_NULL; TUBU_CUFF.13686.1, Lj1g3v4093380.1 tr|Q58ZF1|Q58ZF1_LOTCO Beta-tubulin _Fragment_ OS=Lotus corniculatus PE=2 SV=1_99.52_0_Tubulin_Tubulin/FtsZ_ GTPase domain; Tubulin_C_Tubulin/F…	Am01g36400.P01, Am01g44880.P01, Am02g28560.P01, Am04g20850.P01, Am05g03390.P01, Am05g32310.P01, Am06g01110.P01, Am06g28090.P01, Am07g16890.P01	Potri.001G104600.1.p pacid=42791968 transcript=Potri.001G104600.1 locus=Potri.001G104600 ID=Potri.001G104600.1.v4.1 annot-version=v4.1, Potri.001G106100.1.p pacid=42787682 transcript=Potri.001G106100.1 locus=Potri.001G106100 ID=Potri.001G106100.1.v4.1 annot-version=v4.1, Potri.001G246900.1.p pacid=42790647 transcript=Potri.001G246900.1 locus=Potri.001G246900 ID=Potri.001G246900.1.v4.1 annot-versi…	Os01t0282800-02 &beta; tubulin 1_ Control of salt-insensitivity by stabilizing microtubule organization_ Regulation of ionic homeostasis under salt stress, Os01t0805900-01 Beta-tubulin, Os02t0167300-01 Tubulin beta-3 chain _Beta-3 tubulin_., Os03t0105600-01 Tubulin beta-1 chain _Beta-1 tubulin_., Os03t0661300-01 Beta-tubulin _ Microtubules formation, Os03t0780600-01 Tubulin beta-1 chain _Beta-1 t…
OG0000050	htrionum.r.g30158.p1, htrionum.r.g30171.p1, htrionum.r.g30177.p1, htrionum.r.g32287.p1, htrionum.r.g32288.p1, htrionum.r.g6238.p1, htrionum.r.g6239.p1, htrionum.r.g70623.p1, htrionum.r.g70624.p1, htrionum.r.g70627.p1, htrionum.r.g70628.p1, htrionum.r.g77316.p1, htrionum.r.g84166.p1, htrionum.r.g84167.p1, htrionum.r.g84170.p1, htrionum.r.g84172.p1, htrionum.r.g84173.p1, htrionum.r.g84175.p1, htrio…	XP_038997039.1 senescence-specific cysteine protease SAG39-like, XP_038997040.1 senescence-specific cysteine protease SAG39-like, XP_039003893.1 senescence-specific cysteine protease SAG39-like, XP_039004645.1 senescence-specific cysteine protease SAG12-like, XP_039028899.1 senescence-specific cysteine protease SAG39-like, XP_039028901.1 senescence-specific cysteine protease SAG39-like, XP_039028…	AT2G27420.1 | Symbols_ no symbol available | no full name available | chr2_11726311-11727519 REVERSE LENGTH=348, AT3G49340.1 | Symbols_ no symbol available | no full name available | chr3_18293347-18294577 REVERSE LENGTH=341, AT5G45890.1 | Symbols_ SAG12_ AtSAG12 | senescence-associated gene 12 | chr5_18613300-18614759 FORWARD LENGTH=346	Solyc02g076910.3.1 Cysteine protease _AHRD V3.3 *** A0A2U1Q178_ARTAN_, Solyc02g076970.2.1 Cysteine protease _AHRD V3.3 *** A0A2U1Q178_ARTAN_, Solyc03g006200.3.1 Cysteine protease _AHRD V3.3 *** A0A2U1PKJ9_ARTAN_, Solyc12g056000.1.1 Cysteine protease _AHRD V3.3 *** A0A2U1Q178_ARTAN_, Solyc12g056010.2.1 Cysteine protease _AHRD V3.3 *** A0A2U1Q178_ARTAN_, Solyc12g056020.1.1 Cysteine protease _AHRD V…	INIL06g28725.t1, INIL06g28726.t1, INIL06g28727.t1, INIL06g28729.t1, INIL06g28730.t1, INIL06g28731.t1, INIL10g12440.t1, INIL12g01127.t1, INIL14g04230.t1	Lj0g3v0000069.1 tr|A4PIZ3|A4PIZ3_LOTJA Cysteine proteinase OS=Lotus japonicus GN=LjCyp3 PE=2 SV=1_90.91_0_THIOL_PROTEASE_HIS_Cysteine peptidase_ histidine active site; THIOL_PROTEASE_ASN_Cysteine peptidase__gene.g5.t1.1, Lj0g3v0178109.1 tr|A4PIZ1|A4PIZ1_LOTJA Cysteine proteinase OS=Lotus japonicus GN=LjCyp1 PE=2 SV=1_85.92_0_Cathepsin propeptide inhibitor domain __Proteinase inhibitor I29_ cathep…	Am02g03430.P01, Am02g03450.P01, Am02g04180.P01, Am02g04190.P01, Am02g04200.P01, Am02g04270.P01, Am02g04300.P01, Am07g03880.P01, Am07g17830.P01, Am07g17840.P01, Am07g17860.P01, Am07g18010.P01	Potri.004G055900.1.p pacid=42796628 transcript=Potri.004G055900.1 locus=Potri.004G055900 ID=Potri.004G055900.1.v4.1 annot-version=v4.1, Potri.004G056000.2.p pacid=42794825 transcript=Potri.004G056000.2 locus=Potri.004G056000 ID=Potri.004G056000.2.v4.1 annot-version=v4.1, Potri.004G056000.3.p pacid=42794826 transcript=Potri.004G056000.3 locus=Potri.004G056000 ID=Potri.004G056000.3.v4.1 annot-versi…	Os04t0206300-00 Similar to OSIGBa0147O06.5 protein., Os04t0207600-01 Similar to H0825G02.10 protein., Os04t0208200-01 Cysteine proteinase., Os12t0273800-00 Similar to OSIGBa0147O06.5 protein.
OG0000051	htrionum.r.g10917.p1, htrionum.r.g16481.p1, htrionum.r.g56029.p1, htrionum.r.g59496.p1, htrionum.r.g80474.p1, htrionum.r.g81060.p1, htrionum.r.g85244.p1, htrionum.p.g15096.p1, htrionum.p.g16572.p1, htrionum.p.g22527.p1, htrionum.p.g2564.p1, htrionum.p.g29328.p1, htrionum.p.g59017.p1, htrionum.p.g60055.p1, htrionum.p.g69609.p1, htrionum.p.g81185.p1	XP_038995830.1 ADP-ribosylation factor 1, XP_038995831.1 ADP-ribosylation factor 1, XP_038998276.1 ADP-ribosylation factor 2-B, XP_039001122.1 ADP-ribosylation factor 2-B, XP_039001124.1 ADP-ribosylation factor 2-B, XP_039002584.1 ADP-ribosylation factor 2-B, XP_039002958.1 ADP-ribosylation factor, XP_039002959.1 ADP-ribosylation factor, XP_039006779.1 ADP-ribosylation factor 2-B-like, XP_0390067…	AT1G10630.1 | Symbols_ ARFA1F_ ATARFA1F | ADP-ribosylation factor A1F | chr1_3513189-3514230 REVERSE LENGTH=181, AT1G10630.2 | Symbols_ ARFA1F_ ATARFA1F | ADP-ribosylation factor A1F | chr1_3513189-3514230 REVERSE LENGTH=181, AT1G23490.1 | Symbols_ ATARFA1A_ ATARF_ ARF1_ ATARF1 | ADP-RIBOSYLATION FACTOR 1A_ ADP-RIBOSYLATION FACTOR_ ADP-ribosylation factor 1 | chr1_8337232-8338373 FORWARD LENGTH=1…	Solyc01g008000.3.1 ADP-ribosylation factor _AHRD V3.3 *** A0A2U1LV56_ARTAN_, Solyc01g100860.3.1 ADP-ribosylation factor _AHRD V3.3 *** B4FP40_MAIZE_, Solyc02g092970.3.1 ADP-ribosylation factor _AHRD V3.3 *** A0A2U1LV56_ARTAN_, Solyc05g005190.3.1 ADP-ribosylation factor _AHRD V3.3 *** A0A2U1LV56_ARTAN_	INIL07g33783.t1, INIL08g04722.t1, INIL10g13447.t1, INIL10g13452.t1, INIL10g13454.t1, INIL11g18882.t1, INIL14g41213.t1, INIL15g39130.t1	Lj0g3v0216229.1 Non Characterized Hit- tr|J3L559|J3L559_ORYBR Uncharacterized protein OS=Oryza brachyantha GN=OB01G4_98.9_0_PTHR11711_NULL; ARF_Small GTPase superfamily_ ARF type; small_GTP_Small GTP-binding protein domain; _CUFF.14108.1, Lj1g3v4831830.1 Non Characterized Hit- tr|F6HZD0|F6HZD0_VITVI Putative uncharacterized protein OS=Vitis vinifera GN=_98.9_0_P-loop containing nucleoside triphos…	Am01g39930.P01, Am01g39930.P02, Am02g14760.P01, Am02g14760.P02, Am03g41320.P01, Am03g41320.P02, Am03g41640.P01, Am04g03190.P01, Am04g03190.P02, Am04g12040.P01, Am04g12040.P02, Am06g17230.P01, Am06g17230.P02, Am06g17230.P03, Am08g25300.P01	Potri.002G191400.2.p pacid=42777493 transcript=Potri.002G191400.2 locus=Potri.002G191400 ID=Potri.002G191400.2.v4.1 annot-version=v4.1, Potri.005G007300.1.p pacid=42805156 transcript=Potri.005G007300.1 locus=Potri.005G007300 ID=Potri.005G007300.1.v4.1 annot-version=v4.1, Potri.005G007400.2.p pacid=42805120 transcript=Potri.005G007400.2 locus=Potri.005G007400 ID=Potri.005G007400.2.v4.1 annot-versi…	Os01t0265100-01 Similar to ADP-ribosylation factor., Os01t0813400-01 Similar to ADP-ribosylation factor 1., Os03t0811900-01 Similar to ADP-ribosylation factor., Os05t0489600-01 Similar to ADP-ribosylation factor 1., Os05t0489600-03 Similar to ADP-ribosylation factor 1., Os07t0223100-01 Similar to ADP-ribosylation factor 1., Os07t0223400-01 Similar to ADP-ribosylation factor 1.
OG0000052	htrionum.r.g12601.p1, htrionum.r.g17338.p1, htrionum.r.g21799.p1, htrionum.r.g31989.p1, htrionum.r.g38881.p1, htrionum.r.g41832.p1, htrionum.r.g50438.p1, htrionum.r.g5169.p1, htrionum.r.g55051.p1, htrionum.r.g66479.p1, htrionum.r.g67021.p1, htrionum.r.g76782.p1, htrionum.r.g7874.p1, htrionum.p.g18958.p1, htrionum.p.g56795.p1, htrionum.p.g58258.p1, htrionum.p.g72106.p1, htrionum.p.g73539.p1, htrio…	XP_038991481.1 rac-like GTP-binding protein RHO1, XP_038998925.1 rac-like GTP-binding protein RAC1, XP_039008822.1 rac-like GTP-binding protein RAC1, XP_039011815.1 rac-like GTP-binding protein ARAC11, XP_039011816.1 rac-like GTP-binding protein ARAC11, XP_039012353.1 rac-like GTP-binding protein RHO1 isoform X1, XP_039015481.1 rac-like GTP-binding protein 5, XP_039015482.1 rac-like GTP-binding p…	AT1G20090.1 | Symbols_ ROP2_ ATROP2_ ARAC4_ ATRAC4 | RHO-related protein from plants 2_ Arabidopsis RAC-like 4 | chr1_6967223-6968603 FORWARD LENGTH=195, AT1G75840.1 | Symbols_ ATROP4_ ROP4_ ATGP3_ ARAC5 | RAC-like GTP binding protein 5_ ARABIDOPSIS THALIANA GERANYLGERANYLATED PROTEIN 3_ RHO-LIKE GTP BINDING PROTEIN 4 | chr1_28475964-28477377 FORWARD LENGTH=196, AT2G17800.1 | Symbols_ ATRAC1_ ARA…	Solyc01g088780.3.1 Rac-like GTP binding protein _AHRD V3.3 *** Q9S821_PHYPA_, Solyc01g111560.3.1 Rac-like GTP binding protein _AHRD V3.3 *** Q9S821_PHYPA_, Solyc02g062020.3.1 Rac-like GTP binding protein _AHRD V3.3 *** Q9S821_PHYPA_, Solyc02g077400.4.1 Rac-like GTP binding protein _AHRD V3.3 *** Q9S821_PHYPA_, Solyc02g083580.4.1 Rac-like GTP binding protein _AHRD V3.3 *** Q9S821_PHYPA_, Solyc03g0…	INIL02g39910.t1, INIL03g20434.t1, INIL04g12021.t1, INIL04g12021.t2, INIL04g34737.t1, INIL05g09498.t1, INIL11g05364.t1, INIL14g03640.t1, INIL14g04169.t1	Lj0g3v0167719.1 tr|F8TJT2|F8TJT2_LOTJA ROP6 OS=Lotus japonicus PE=2 SV=1_100_0_no description_NULL; SUBFAMILY NOT NAMED_NULL; FAMILY NOT NAMED_NULL; RHO_Small GTPase superfamily_ _CUFF.10506.1, Lj1g3v0415230.1 Non Characterized Hit- tr|I3T588|I3T588_LOTJA Uncharacterized protein OS=Lotus japonicus PE=2 SV=1_99.05_0_RASTRNSFRMNG_Small GTPase superfamily; seg_NULL; small_GTP_ small GTP-binding prot…	Am02g04570.P01, Am02g40190.P01, Am03g38230.P01, Am03g38230.P02, Am03g38230.P03, Am03g38230.P04, Am04g07900.P01, Am04g07900.P02, Am05g03590.P01, Am05g03590.P02, Am05g43330.P02, Am06g23220.P01	Potri.002G019500.3.p pacid=42776994 transcript=Potri.002G019500.3 locus=Potri.002G019500 ID=Potri.002G019500.3.v4.1 annot-version=v4.1, Potri.004G174900.2.p pacid=42794606 transcript=Potri.004G174900.2 locus=Potri.004G174900 ID=Potri.004G174900.2.v4.1 annot-version=v4.1, Potri.005G110700.1.p pacid=42803876 transcript=Potri.005G110700.1 locus=Potri.005G110700 ID=Potri.005G110700.1.v4.1 annot-versi…	Os02t0120800-01 GTPase_ Rop family member_ Salt tolerance_ Negative regulation of disease resistance_ Pollen germination, Os02t0120800-02 Similar to Small GTP-binding protein _Fragment_., Os02t0312600-01 Rac-like GTP-binding protein 7., Os02t0742200-01 Regulation of root hair elongation, Os02t0742200-02 Small GTP-binding protein OsRac3., Os02t0834000-01 Rac-like GTP-binding protein 5., Os02t08340…
OG0000053					INIL00g15345.t1, INIL00g22248.t1, INIL00g23906.t1, INIL00g30886.t1, INIL00g30902.t1, INIL00g42282.t1, INIL00g42287.t1, INIL00g42771.t1, INIL01g00077.t1, INIL01g00904.t1, INIL01g00954.t1, INIL01g05087.t1, INIL01g06590.t1, INIL01g06602.t1, INIL01g15867.t1, INIL02g06487.t1, INIL02g10962.t1, INIL02g14172.t1, INIL02g22366.t1, INIL02g40323.t1, INIL03g01778.t1, INIL03g13971.t1, INIL03g13983.t1, INIL03g1…
OG0000054						Lj0g3v0000349.1 Non Characterized Hit- tr|I3SYR4|I3SYR4_LOTJA Uncharacterized protein OS=Lotus japonicus PE=4 SV=1_62.5_0.00000002_ _NODE_120351_length_115_cov_9.678261.path1.1, Lj0g3v0003809.1 Non Characterized Hit- tr|C3XUA6|C3XUA6_BRAFL Putative uncharacterized protein _Fragment_ OS=Branchi_36_5.4_seg_NULL_CUFF.234.1, Lj0g3v0006299.1 Non Characterized Hit- tr|I3SYR4|I3SYR4_LOTJA Uncharacterize…
OG0000055	htrionum.r.g23341.p1, htrionum.r.g27995.p1, htrionum.r.g33006.p1, htrionum.r.g39217.p1, htrionum.r.g39230.p1, htrionum.r.g39383.p1, htrionum.r.g39386.p1, htrionum.r.g39393.p1, htrionum.r.g46686.p1, htrionum.r.g69909.p1, htrionum.r.g69910.p1, htrionum.r.g70002.p1, htrionum.r.g74939.p1, htrionum.r.g75339.p1, htrionum.r.g77812.p1, htrionum.r.g87263.p1, htrionum.p.g2933.p1	XP_038990675.1 probable histone H2B.3, XP_038993112.1 histone H2B.5-like, XP_038995000.1 probable histone H2B.1, XP_038999124.1 late histone H2B.L4-like, XP_038999140.1 probable histone H2B.3 isoform X1, XP_038999141.1 probable histone H2B.3 isoform X2, XP_039012683.1 histone H2B-like, XP_039012781.1 histone H2B-like, XP_039014149.1 probable histone H2B.1, XP_039017281.1 histone H2B, XP_039024873…	AT1G07790.1 | Symbols_ HTB1 | | chr1_2413049-2413495 FORWARD LENGTH=148, AT1G08170.1 | Symbols_ HTB8 | | chr1_2562941-2563672 REVERSE LENGTH=243, AT2G28720.1 | Symbols_ HTB3 | | chr2_12327043-12327498 FORWARD LENGTH=151, AT2G37470.1 | Symbols_ HTB5 | | chr2_15736832-15737248 FORWARD LENGTH=138, AT3G09480.1 | Symbols_ HTB7 | | chr3_2914890-2915270 REVERSE LENGTH=126, AT3G45980.1 | Symbols_ HTB9_ H…	Solyc02g038690.1.1 Histone H2B _AHRD V3.3 *** A0A078K3Z1_BRANA_, Solyc03g071620.2.1 Histone H2B _AHRD V3.3 *-* A0A328DBY2_9ASTE_, Solyc05g055440.1.1 Histone H2B _AHRD V3.3 *** A0A1U8HBK7_CAPAN_, Solyc06g005390.1.1 Histone H2B _AHRD V3.3 *** A0A1U8GXA4_CAPAN_, Solyc06g074750.1.1 Histone H2B _AHRD V3.3 *-* A0A200R5C1_9MAGN_, Solyc06g074780.1.1 Histone H2B _AHRD V3.3 *** A0A2G2ZDH6_CAPAN_, Solyc06g0…	INIL01g20147.t1, INIL03g18082.t1, INIL08g00135.t1	Lj3g3v1113600.1 tr|G7JTQ9|G7JTQ9_MEDTR Histone H2B OS=Medicago truncatula GN=MTR_4g063240 PE=3 SV=1_87.07_0_seg_NULL; HISTONE_H2B_Histone H2B; HISTONE H2B_Histone H2B; HISTONEH2B_Histone H2B; Histone-fold_His_CUFF.42264.1, Lj3g3v1113650.1 tr|I3T995|I3T995_LOTJA Histone H2B OS=Lotus japonicus PE=2 SV=1_95.45_6e-28_HISTONE_H2B_Histone H2B; HISTONEH2B_Histone H2B; Histone H2B_Histone H2B; HISTONE H2…	Am01g23860.P01, Am04g18900.P01, Am04g18920.P01, Am04g18940.P01, Am04g35360.P01, Am04g35370.P01, Am04g35460.P01, Am04g35610.P01, Am05g25950.P01, Am07g35370.P01, Am08g00460.P01, Am08g00460.P02	Potri.001G212200.1.p pacid=42791396 transcript=Potri.001G212200.1 locus=Potri.001G212200 ID=Potri.001G212200.1.v4.1 annot-version=v4.1, Potri.004G091200.1.p pacid=42793993 transcript=Potri.004G091200.1 locus=Potri.004G091200 ID=Potri.004G091200.1.v4.1 annot-version=v4.1, Potri.004G091400.1.p pacid=42795024 transcript=Potri.004G091400.1 locus=Potri.004G091400 ID=Potri.004G091400.1.v4.1 annot-versi…	Os01t0149400-00 Hypothetical protein., Os01t0149600-01 Histon H2B, Os01t0152300-00 Similar to Histone H2B.1., Os01t0152700-01 Similar to Histone H2B _CaH2B_., Os01t0152900-00 Similar to Histone H2B.1., Os01t0153100-00 Similar to Histone H2B-3 _Fragment_., Os01t0153300-00 Similar to Histone H2B.1., Os01t0502900-00 Similar to Histone H2B.2., Os01t0839500-00 Histone-fold domain containing protein., …
OG0000056	htrionum.r.g57219.p1, htrionum.r.g62400.p1, htrionum.p.g23449.p1, htrionum.p.g75952.p1	XP_038998496.1 cytochrome P450 72A15-like, XP_039001621.1 cytochrome P450 72A15-like, XP_039001622.1 cytochrome P450 72A15-like, XP_039006199.1 11-oxo-beta-amyrin 30-oxidase-like isoform X1, XP_039006201.1 11-oxo-beta-amyrin 30-oxidase-like isoform X2, XP_039006210.1 cytochrome P450 72A15-like, XP_039022942.1 cytochrome P450 72A15-like isoform X1, XP_039022943.1 cytochrome P450 72A15-like isoform…	AT1G17060.1 | Symbols_ CHI2_ SOB7_ CYP72C1_ SHK1 | CHIBI 2_ SUPPRESSOR OF PHYB-4 7_ SHRINK 1_ cytochrome p450 72c1 | chr1_5832989-5835255 REVERSE LENGTH=313, AT3G14610.1 | Symbols_ CYP72A7 | "cytochrome P450_ family 72_ subfamily A_ polypeptide 7" | chr3_4912565-4914503 FORWARD LENGTH=512, AT3G14620.1 | Symbols_ CYP72A8 | "cytochrome P450_ family 72_ subfamily A_ polypeptide 8" | chr3_4914978-491…	Solyc06g084770.2.1 cytochrome P450 CYP72A219 _AHRD V3.3 --* XP_004244272.1_, Solyc07g006140.4.1 Cytochrome _AHRD V3.3 *** A0A1U8FG41_CAPAN_, Solyc07g041500.3.1 Cytochrome P450 _AHRD V3.3 *** A0A200QD39_9MAGN_, Solyc07g052070.3.1 Cytochrome _AHRD V3.3 *** A0A2G3C1F9_CAPCH_, Solyc07g055350.5.1 Cytochrome _AHRD V3.11 *** tr|A0A2G2WEH0|A0A2G2WEH0_CAPBA_, Solyc07g055440.2.1 Cytochrome _AHRD V3.3 *** A…	INIL02g16759.t1, INIL02g16759.t2, INIL14g35015.t1	Lj0g3v0126449.1 tr|H1A987|H1A987_GLYUR Cytochrome P450 monooxygenase OS=Glycyrrhiza uralensis GN=CYP72A153 PE=2 SV=1_72.97_0_no description_Cytochrome P450; seg_NULL; SUBFAMILY NOT NAMED_NULL; FAMILY NOT NAMED_NULL_CUFF.7605.1, Lj0g3v0126449.2 tr|H1A987|H1A987_GLYUR Cytochrome P450 monooxygenase OS=Glycyrrhiza uralensis GN=CYP72A153 PE=2 SV=1_72.97_0_no description_Cytochrome P450; seg_NULL; SUBF…	Am01g55040.P01, Am01g55050.P01, Am03g03680.P01, Am03g03680.P02, Am03g03690.P01, Am03g03690.P02, Am03g03690.P03, Am03g03700.P01, Am03g03720.P01, Am03g03740.P01, Am03g03760.P01, Am03g03780.P01, Am03g03780.P02, Am03g05310.P01, Am03g05380.P01, Am03g05390.P01, Am04g36480.P01, Am08g31280.P01	Potri.011G098800.4.p pacid=42782347 transcript=Potri.011G098800.4 locus=Potri.011G098800 ID=Potri.011G098800.4.v4.1 annot-version=v4.1, Potri.011G098800.5.p pacid=42782348 transcript=Potri.011G098800.5 locus=Potri.011G098800 ID=Potri.011G098800.5.v4.1 annot-version=v4.1, Potri.011G099200.2.p pacid=42781020 transcript=Potri.011G099200.2 locus=Potri.011G099200 ID=Potri.011G099200.2.v4.1 annot-versi…	Os01t0602200-01 Cytochrome P450 monooxygenase_ Tolerance to acetolactate synthase-inhibiting herbicides _pseudogene_, Os01t0602400-01 Similar to Cytochrome P450 monooxygenase CYP72A5 _Fragment_., Os01t0602500-01 Cytochrome P450 family protein., Os01t0627400-01 Similar to Cytochrome P450 monooxygenase CYP72A5 _Fragment_., Os01t0627500-01 Cytochrome P450 family protein., Os01t0627600-01 Similar to …
OG0000057	htrionum.r.g39140.p1, htrionum.r.g68129.p1, htrionum.r.g68134.p1, htrionum.r.g68135.p1, htrionum.p.g10734.p1, htrionum.p.g10784.p1, htrionum.p.g10784.p2, htrionum.p.g10784.p3, htrionum.p.g10786.p1, htrionum.p.g10844.p1, htrionum.p.g10848.p1, htrionum.p.g10861.p1, htrionum.p.g23234.p1, htrionum.p.g52104.p1, htrionum.p.g62917.p1, htrionum.p.g89728.p1	XP_038991102.1 probable inactive leucine-rich repeat receptor kinase XIAO, XP_038991620.1 LRR receptor-like serine/threonine-protein kinase EFR, XP_038992140.1 LRR receptor-like serine/threonine-protein kinase EFR, XP_038994699.1 putative receptor-like protein kinase At3g47110, XP_038994700.1 probable LRR receptor-like serine/threonine-protein kinase At3g47570, XP_039000111.1 leucine-rich repeat …	AT1G34290.1 | Symbols_ AtRLP5_ RLP5 | receptor like protein 5 | chr1_12498000-12498800 FORWARD LENGTH=266	Solyc04g014650.4.1 Leucine-rich repeat protein kinase family protein_ putative _AHRD V3.11 *-* tr|A0A061FFP3|A0A061FFP3_THECC_, Solyc04g025005.1.1 receptor-like protein kinase _AHRD V3.3 *** A0A1U7WU94_NICSY_, Solyc06g006026.1.1 Leucine-rich repeat protein kinase family protein_ putative _AHRD V3.3 *-* A0A061F8C6_THECC_, Solyc07g161330.1.1 leucine-rich repeat receptor protein kinase EMS1-like _AH…	INIL00g09038.t1, INIL11g19470.t1	Lj0g3v0042849.1 tr|Q6K7X5|Q6K7X5_ORYSJ Os02g0615300 protein OS=Oryza sativa subsp. japonica GN=P0407A09.23 PE=4 SV=1_44_0.0000001_no description_NULL; L domain-like_NULL; LRRNT_2_Leucine-rich repeat-containing N-terminal_ type 2; _CUFF.1994.1, Lj0g3v0042859.1 tr|Q6K7X5|Q6K7X5_ORYSJ Os02g0615300 protein OS=Oryza sativa subsp. japonica GN=P0407A09.23 PE=4 SV=1_44_0.0000001_L domain-like_NULL; no de…	Am02g03190.P02, Am02g03700.P01, Am02g03740.P01, Am02g03770.P01, Am02g03790.P01, Am02g04330.P02, Am02g04360.P01, Am02g04410.P01, Am02g35580.P01, Am02g35580.P02, Am03g02520.P01, Am03g02540.P01, Am03g02550.P01, Am03g02840.P01, Am03g02860.P01, Am03g02870.P01, Am03g02960.P01, Am03g03030.P01, Am03g03040.P01, Am03g03260.P01, Am03g04310.P01, Am04g19870.P02, Am04g30180.P01, Am06g22630.P01	Potri.003G150050.1.p pacid=42787000 transcript=Potri.003G150050.1 locus=Potri.003G150050 ID=Potri.003G150050.1.v4.1 annot-version=v4.1, Potri.006G273050.1.p pacid=42770449 transcript=Potri.006G273050.1 locus=Potri.006G273050 ID=Potri.006G273050.1.v4.1 annot-version=v4.1, Potri.011G140901.1.p pacid=42780329 transcript=Potri.011G140901.1 locus=Potri.011G140901 ID=Potri.011G140901.1.v4.1 annot-versi…	Os01t0694100-01 Leucine-rich repeat domain containing protein., Os02t0609900-00 Leucine-rich repeat_ N-terminal domain containing protein., Os02t0610000-00 Leucine-rich repeat domain containing protein., Os02t0614966-00 Leucine-rich repeat domain containing protein., Os02t0615400-00 Leucine-rich repeat domain containing protein., Os06t0587000-00 Leucine-rich repeat domain containing protein., Os0…
OG0000058	htrionum.r.g14030.p1, htrionum.r.g18813.p1, htrionum.r.g1900.p1, htrionum.r.g43581.p1, htrionum.r.g57914.p1, htrionum.r.g61565.p1, htrionum.r.g64003.p1, htrionum.r.g65745.p1, htrionum.r.g71999.p1, htrionum.r.g74933.p1, htrionum.r.g78666.p1, htrionum.r.g80534.p1, htrionum.r.g88702.p1, htrionum.p.g29646.p1, htrionum.p.g55561.p1, htrionum.p.g73198.p1, htrionum.p.g77798.p1, htrionum.p.g92804.p1	XP_038990733.1 E3 ubiquitin-protein ligase SINAT2-like, XP_038992228.1 E3 ubiquitin-protein ligase SINAT2-like isoform X1, XP_038992231.1 E3 ubiquitin-protein ligase SINAT2-like isoform X2, XP_038994433.1 E3 ubiquitin-protein ligase DIS1-like, XP_038994434.1 E3 ubiquitin-protein ligase DIS1-like, XP_038994435.1 E3 ubiquitin-protein ligase DIS1-like, XP_039001252.1 E3 ubiquitin-protein ligase SINA…	AT2G41980.1 | Symbols_ SINAT1 | | chr2_17523494-17524692 REVERSE LENGTH=305, AT3G58040.1 | Symbols_ SINAT2 | seven in absentia of Arabidopsis 2 | chr3_21489612-21491085 FORWARD LENGTH=308, AT3G58040.2 | Symbols_ SINAT2 | seven in absentia of Arabidopsis 2 | chr3_21489612-21490352 FORWARD LENGTH=219, AT3G58040.3 | Symbols_ SINAT2 | seven in absentia of Arabidopsis 2 | chr3_21489612-21491085 FORWAR…	Solyc01g006190.3.1 E3 ubiquitin-protein ligase _AHRD V3.3 *** A0A1U8H1Q2_CAPAN_, Solyc01g096020.4.1 E3 ubiquitin-protein ligase _AHRD V3.3 *** A0A2G3BTI0_CAPCH_, Solyc02g069880.4.1 E3 ubiquitin-protein ligase _AHRD V3.3 *** A0A1U8FSK4_CAPAN_, Solyc05g050580.3.1 E3 ubiquitin-protein ligase _AHRD V3.3 *** A0A2G2WSD8_CAPBA_, Solyc06g051980.4.1 E3 ubiquitin-protein ligase _AHRD V3.3 *** A0A1U8H5R9_CA…	INIL00g08874.t1, INIL02g14153.t1, INIL04g02666.t1, INIL04g02666.t2, INIL05g22823.t1, INIL09g30185.t1, INIL11g19029.t1, INIL12g01073.t1, INIL12g24655.t1	Lj0g3v0008999.1 tr|H8WVC7|H8WVC7_LOTJA E3 ubiquitin ligase-like protein _Fragment_ OS=Lotus japonicus GN=SINA5 PE=2 _100_0_PTHR10315_SF3_NULL; ZF_RING_2_Zinc finger_ RING-type; ZF_SIAH_Zinc finger_ SIAH-type; Sina_Seven-in-_NODE_92228_length_1275_cov_14.709804.path1.1, Lj0g3v0324189.1 tr|H8WVC7|H8WVC7_LOTJA E3 ubiquitin ligase-like protein _Fragment_ OS=Lotus japonicus GN=SINA5 PE=2 _99.65_0_SEVE…	Am01g20540.P01, Am01g35270.P01, Am01g35270.P02, Am01g35270.P03, Am02g22780.P01, Am02g43670.P01, Am03g37280.P01, Am03g44510.P01, Am06g12750.P01, Am07g08460.P01	Potri.001G010500.1.p pacid=42788128 transcript=Potri.001G010500.1 locus=Potri.001G010500 ID=Potri.001G010500.1.v4.1 annot-version=v4.1, Potri.001G010500.5.p pacid=42788129 transcript=Potri.001G010500.5 locus=Potri.001G010500 ID=Potri.001G010500.5.v4.1 annot-version=v4.1, Potri.001G026200.1.p pacid=42792359 transcript=Potri.001G026200.1 locus=Potri.001G026200 ID=Potri.001G026200.1.v4.1 annot-versi…	Os01t0234900-01 SIAH-type E3 ligase_ Plant growth and development, Os02t0128800-01 SIAH-type E3 ligase_ Plant growth and development, Os02t0128800-02 TRAF-type domain containing protein., Os02t0128800-03 Similar to SINA2., Os02t0293400-01 SIAH-type E3 ligase_ Plant growth and development, Os03t0356414-01 C3HC4 RING finger E3 ligase_ SINA type E3 ligase_ Negative regulation of drought stress toler…
OG0000059	htrionum.r.g50826.p1, htrionum.r.g64996.p1, htrionum.r.g64997.p1, htrionum.r.g70393.p1, htrionum.p.g13148.p2, htrionum.p.g18491.p1, htrionum.p.g45743.p1, htrionum.p.g45744.p1	XP_039005814.1 LRR receptor-like serine/threonine-protein kinase IOS1, XP_039017571.1 probable LRR receptor-like protein kinase At1g51890, XP_039017572.1 probable LRR receptor-like protein kinase At1g51890, XP_039022252.1 putative leucine-rich repeat receptor-like protein kinase At2g19210, XP_039026019.1 LOW QUALITY PROTEIN_ probable LRR receptor-like serine/threonine-protein kinase At1g05700, XP…	AT1G05700.1 | Symbols_ no symbol available | no full name available | chr1_1709796-1713245 FORWARD LENGTH=852, AT1G05700.2 | Symbols_ no symbol available | no full name available | chr1_1709796-1713245 FORWARD LENGTH=883, AT1G49100.1 | Symbols_ no symbol available | no full name available | chr1_18166147-18170105 REVERSE LENGTH=888, AT1G51800.1 | Symbols_ IOS1 | IMPAIRED OOMYCETE SUSCEPTIBILITY 1…	Solyc03g093380.2.1 Protein kinase family protein _AHRD V3.3 *** A0A1P8AW67_ARATH_, Solyc03g121230.3.1 Protein kinase family protein _AHRD V3.3 *** A0A1P8AW67_ARATH_, Solyc06g062450.3.1 Leucine-rich repeat protein kinase family protein _AHRD V3.3 *-* A0A1P8B2S5_ARATH_	INIL01g20014.t1, INIL01g20015.t1, INIL01g20016.t1, INIL01g20017.t1, INIL03g18316.t1, INIL03g18316.t2, INIL11g26705.t1, INIL11g26707.t1	Lj0g3v0266779.1 Non Characterized Hit- tr|I1KUZ5|I1KUZ5_SOYBN Uncharacterized protein OS=Glycine max PE=4 SV=1_69.75_0_seg_NULL; Malectin_like_Malectin-like carbohydrate-binding domain; no description_NULL; EMS1 _EXCESS_CUFF.17600.1, Lj0g3v0276029.1 tr|C6ZRR2|C6ZRR2_SOYBN Leucine-rich repeat protein kinase OS=Glycine max PE=2 SV=1_75.35_0_Protein kinase-like _PK-like__Protein kinase-like domain; …		Potri.019G094200.3.p pacid=42774687 transcript=Potri.019G094200.3 locus=Potri.019G094200 ID=Potri.019G094200.3.v4.1 annot-version=v4.1, Potri.019G094250.1.p pacid=42773760 transcript=Potri.019G094250.1 locus=Potri.019G094250 ID=Potri.019G094250.1.v4.1 annot-version=v4.1, Potri.019G094300.2.p pacid=42773330 transcript=Potri.019G094300.2 locus=Potri.019G094300 ID=Potri.019G094300.2.v4.1 annot-versi…	Os02t0151100-01 Hypothetical conserved gene., Os05t0246600-01 Leucine-rich repeat domain containing protein., Os05t0524500-01 Protein kinase_ core domain containing protein., Os05t0524550-00 Malectin-like carbohydrate-binding domain domain containing protein., Os05t0524600-00 Leucine-rich repeat domain containing protein., Os05t0524732-00 Protein kinase_ catalytic domain domain containing protein…
OG0000060	htrionum.r.g12994.p1, htrionum.r.g22853.p1, htrionum.r.g26751.p1, htrionum.r.g26752.p1, htrionum.r.g64112.p1, htrionum.r.g64113.p1, htrionum.r.g69034.p1, htrionum.r.g69035.p1, htrionum.r.g69036.p1, htrionum.r.g69037.p1, htrionum.r.g69039.p1, htrionum.p.g46363.p1, htrionum.p.g51528.p1, htrionum.p.g64409.p1	XP_038991208.1 14 kDa proline-rich protein DC2.15-like, XP_039002552.1 14 kDa proline-rich protein DC2.15-like, XP_039005166.1 14 kDa proline-rich protein DC2.15-like, XP_039005167.1 14 kDa proline-rich protein DC2.15-like, XP_039005288.1 putative lipid-binding protein AIR1, XP_039007911.1 14 kDa proline-rich protein DC2.15-like, XP_039010911.1 14 kDa proline-rich protein DC2.15-like, XP_03901156…	AT1G12090.1 | Symbols_ ELP | extensin-like protein | chr1_4090176-4090589 REVERSE LENGTH=137, AT1G12100.1 | Symbols_ no symbol available | no full name available | chr1_4095246-4095845 FORWARD LENGTH=132, AT1G62510.1 | Symbols_ no symbol available | no full name available | chr1_23136632-23137081 REVERSE LENGTH=149, AT2G45180.1 | Symbols_ DRN1 | Disease Related Nonspeci&#64257;c Lipid Transfer Pr…	Solyc03g083990.1.1 Bifunctional inhibitor/lipid-transfer protein/seed storage 2S albumin superfamily protein _AHRD V3.3 *** A0A2U1PU47_ARTAN_, Solyc03g083993.1.1 Bifunctional inhibitor/lipid-transfer protein/seed storage 2S albumin superfamily protein _AHRD V3.3 *** A0A2U1PU47_ARTAN_, Solyc03g083994.1.1 Bifunctional inhibitor/lipid-transfer protein/seed storage 2S albumin superfamily protein _AHR…	INIL02g17146.t1, INIL02g17148.t1, INIL04g19423.t1, INIL13g39250.t1, INIL13g39255.t1, INIL13g39264.t1, INIL15g27606.t1	Lj0g3v0265359.1 Non Characterized Hit- tr|C6T5I5|C6T5I5_SOYBN Uncharacterized protein OS=Glycine max GN=Gma.21094 PE_80.6_0_Bifunctional inhibitor/lipid-transfer protein/seed storage 2S albumin_Bifunctional inhibitor/plant l_CUFF.17494.1, Lj0g3v0346339.1 Non Characterized Hit- tr|I3SMD3|I3SMD3_LOTJA Uncharacterized protein OS=Lotus japonicus PE=2 SV=1_83.1_0_Plant lipid transfer protein / seed st…	Am01g32980.P01, Am05g22240.P01, Am05g22260.P01, Am05g22270.P01, Am05g22280.P01, Am05g22290.P01, Am05g22340.P01, Am05g22560.P01, Am05g22570.P01, Am05g22580.P01, Am05g22660.P01, Am05g22830.P01, Am05g22850.P01, Am05g27820.P01, Am05g27890.P01, Am05g27900.P01, Am07g00010.P01, Am07g00020.P01, Am07g00030.P01, Am07g00040.P01, Am07g14720.P01, Am07g14750.P01, Am07g14760.P01, Am07g14770.P01, Am07g20680.P01,…	Potri.001G121800.1.p pacid=42792390 transcript=Potri.001G121800.1 locus=Potri.001G121800 ID=Potri.001G121800.1.v4.1 annot-version=v4.1, Potri.001G121900.2.p pacid=42789829 transcript=Potri.001G121900.2 locus=Potri.001G121900 ID=Potri.001G121900.2.v4.1 annot-version=v4.1, Potri.001G158400.1.p pacid=42791171 transcript=Potri.001G158400.1 locus=Potri.001G158400 ID=Potri.001G158400.1.v4.1 annot-versi…	Os02t0662000-01 Root-specific RCc3 protein_ Root system architecture_ Salt tolerance, Os02t0662100-01 Similar to Tfm5 protein., Os04t0554500-01 Hybrid proline-rich protein_ Regulation of root system development_ Salt tolerance_ Regulation of peroxidases and apoplastic H<sub>2</sub>O<sub>2 </sub>metabolism, Os04t0554600-00 Similar to RCc3 protein., Os06t0104800-00 Similar to Proline-rich protein.,…
OG0000061	htrionum.r.g18712.p1, htrionum.r.g58943.p1, htrionum.p.g21077.p1, htrionum.p.g21680.p1, htrionum.p.g39550.p1, htrionum.p.g49068.p1, htrionum.p.g60889.p2, htrionum.p.g61423.p1, htrionum.p.g65070.p2, htrionum.p.g65769.p1, htrionum.p.g6840.p1, htrionum.p.g70913.p1, htrionum.p.g77145.p1, htrionum.p.g77152.p1, htrionum.p.g77659.p1, htrionum.p.g81149.p1, htrionum.p.g88879.p1, htrionum.p.g90921.p1, htri…			Solyc00g160620.1.1 Reverse transcriptase _AHRD V3.11 *-* tr|D5LVX4|D5LVX4_9POAL_, Solyc01g161040.1.1 Gag/pol polyprotein _AHRD V3.11 *-* tr|A0A2K3PL47|A0A2K3PL47_TRIPR_, Solyc02g160470.1.1 Gag-pol polyprotein _AHRD V3.11 *-* tr|F8WL95|F8WL95_CITUN_, Solyc02g160590.1.1 RNA-directed DNA polymerase _AHRD V3.11 *-* tr|A0A2I0WHF7|A0A2I0WHF7_9ASPA_, Solyc05g160840.1.1 RNA-directed DNA polymerase _AHRD …	INIL00g19638.t1, INIL01g00905.t1, INIL01g00907.t1, INIL01g15316.t1, INIL01g36556.t1, INIL01g36692.t1, INIL03g14272.t1, INIL03g23315.t1, INIL04g34027.t1, INIL05g28812.t1, INIL05g28817.t1, INIL06g23758.t1, INIL11g10833.t1, INIL12g40164.t1, INIL12g40386.t1, INIL13g26936.t1, INIL13g27023.t1, INIL14g06971.t1, INIL15g29340.t1, INIL15g31559.t1	Lj0g3v0116829.1 tr|A2Q2C7|A2Q2C7_MEDTR RNA-directed DNA polymerase _Reverse transcriptase_; Chromo; Zinc finger_ CCH_35.85_0.00000004_ _gene.g8835.t1.1, Lj0g3v0178229.1 tr|B2BXM3|B2BXM3_ARALL GagPol3 OS=Arabidopsis lyrata subsp. lyrata GN=GagPol3 PE=4 SV=1_53.33_1e-17_seg_NULL; DNA/RNA polymerases_NULL_CUFF.11264.1, Lj0g3v0280159.1 tr|Q84ZV5|Q84ZV5_SOYBN Polyprotein OS=Glycine max PE=4 SV=1_71.14…	Am01g02220.P01, Am01g02560.P01, Am01g02760.P01, Am01g20230.P01, Am01g21590.P01, Am01g44330.P01, Am02g22570.P01, Am02g23590.P01, Am02g24740.P01, Am02g26210.P01, Am02g27330.P01, Am02g28410.P01, Am02g44740.P01, Am02g47150.P01, Am03g08250.P01, Am03g09480.P01, Am03g12340.P01, Am03g16620.P01, Am03g18170.P01, Am03g18270.P01, Am03g20240.P01, Am03g23110.P01, Am03g31140.P01, Am04g00180.P01, Am04g06850.P01,…
OG0000062	htrionum.r.g17835.p1, htrionum.r.g17873.p1, htrionum.r.g18038.p1, htrionum.r.g444.p1, htrionum.r.g446.p1, htrionum.r.g45925.p1, htrionum.r.g6365.p1, htrionum.r.g63751.p1, htrionum.r.g77138.p1, htrionum.r.g87692.p1, htrionum.p.g11030.p1, htrionum.p.g11147.p1, htrionum.p.g11159.p1, htrionum.p.g13088.p1, htrionum.p.g14267.p3, htrionum.p.g15202.p2, htrionum.p.g15801.p1, htrionum.p.g19049.p1, htrionum…	XP_039004684.1 uncharacterized protein LOC120131872			INIL04g12101.t1, INIL10g11306.t1, INIL12g23260.t1, INIL12g40449.t1	Lj0g3v0156479.1 tr|Q84ZV5|Q84ZV5_SOYBN Polyprotein OS=Glycine max PE=4 SV=1_39.06_0.061_seg_NULL_CUFF.9675.1, Lj5g3v0747230.1 tr|Q84ZV5|Q84ZV5_SOYBN Polyprotein OS=Glycine max PE=4 SV=1_83_0_Ribonuclease H-like_Ribonuclease H-like domain; Chromo domain-like_Chromo domain-like; coiled-coil_N_CUFF.53900.1	Am02g07060.P01, Am03g27500.P01, Am04g03500.P01, Am04g06790.P01, Am05g32730.P01, Am05g36160.P01, Am05g38280.P01, Am06g19420.P01, Am08g01600.P02	Potri.006G164050.1.p pacid=42767708 transcript=Potri.006G164050.1 locus=Potri.006G164050 ID=Potri.006G164050.1.v4.1 annot-version=v4.1	Os04t0191000-01 Similar to OSIGBa0114M03.4 protein.
OG0000063	htrionum.r.g10835.p1, htrionum.r.g21192.p1, htrionum.r.g29762.p1, htrionum.r.g30382.p1, htrionum.r.g33909.p1, htrionum.r.g42894.p1, htrionum.p.g36417.p1, htrionum.p.g36424.p1, htrionum.p.g42543.p1, htrionum.p.g58658.p1, htrionum.p.g94909.p1, htrionum.p.g94925.p1	XP_038990919.1 protein DETOXIFICATION 8-like, XP_039003986.1 protein DETOXIFICATION 3-like, XP_039003987.1 protein DETOXIFICATION 3-like, XP_039009572.1 protein DETOXIFICATION 2-like isoform X1, XP_039009573.1 protein DETOXIFICATION 3-like isoform X2, XP_039010245.1 protein DETOXIFICATION 14-like, XP_039017905.1 protein DETOXIFICATION 12-like, XP_039035461.1 protein DETOXIFICATION 12-like isoform…	AT1G15150.1 | Symbols_ no symbol available | no full name available | chr1_5212674-5214723 FORWARD LENGTH=487, AT1G15150.2 | Symbols_ no symbol available | no full name available | chr1_5213137-5214723 FORWARD LENGTH=371, AT1G15160.1 | Symbols_ no symbol available | no full name available | chr1_5215475-5217545 FORWARD LENGTH=487, AT1G15170.1 | Symbols_ no symbol available | no full name availabl…	Solyc02g063260.4.1 Protein DETOXIFICATION _AHRD V3.3 *** A0A328DLR5_9ASTE_, Solyc02g063270.4.1 Protein DETOXIFICATION _AHRD V3.3 *** A0A328DLR5_9ASTE_, Solyc02g091050.3.1 Protein DETOXIFICATION _AHRD V3.3 *** A0A2U1NLL3_ARTAN_, Solyc02g091070.3.1 Protein DETOXIFICATION _AHRD V3.3 *** A0A2I4EBU3_9ROSI_, Solyc02g091080.2.1 Protein DETOXIFICATION _AHRD V3.3 *** A0A2I4FHE6_9ROSI_, Solyc03g034400.3.1 …	INIL02g05700.t1, INIL02g40603.t1, INIL02g40606.t1, INIL02g40608.t1, INIL02g40612.t1, INIL02g40613.t1, INIL02g40615.t1, INIL02g40616.t1, INIL02g40616.t2, INIL05g09626.t1, INIL05g09627.t1, INIL05g09628.t1, INIL07g34528.t1, INIL11g26600.t1	Lj1g3v3256680.1 Non Characterized Hit- tr|I1KFS3|I1KFS3_SOYBN Uncharacterized protein OS=Glycine max GN=Gma.50631 PE_75.42_0_matE_ MATE efflux family protein_Multi antimicrobial extrusion protein; MatE_Multi antimicrobial ext_CUFF.30268.1, Lj1g3v3256690.4 Non Characterized Hit- tr|I1N5L9|I1N5L9_SOYBN Uncharacterized protein OS=Glycine max GN=Gma.52171 PE_74.44_0_MatE_Multi antimicrobial extrusion…	Am03g24620.P01, Am03g24640.P01, Am03g24650.P01, Am04g17800.P01, Am04g17920.P01, Am06g32520.P01, Am06g32520.P02, Am06g32530.P01, Am06g32540.P01, Am06g32590.P01, Am06g32610.P01	Potri.004G093400.1.p pacid=42793986 transcript=Potri.004G093400.1 locus=Potri.004G093400 ID=Potri.004G093400.1.v4.1 annot-version=v4.1, Potri.004G093400.2.p pacid=42793987 transcript=Potri.004G093400.2 locus=Potri.004G093400 ID=Potri.004G093400.2.v4.1 annot-version=v4.1, Potri.004G093400.3.p pacid=42793988 transcript=Potri.004G093400.3 locus=Potri.004G093400 ID=Potri.004G093400.3.v4.1 annot-versi…	Os01t0504500-01 Similar to Transparent testa 12 protein., Os01t0504500-02 Multi antimicrobial extrusion protein MatE family protein., Os01t0684900-01 Multi antimicrobial extrusion protein MatE family protein., Os05t0554000-03 Multidrug and toxic compound extrusion _MATE_ protein family transporter_ Arsenic stress response_ Regulation of plant growth and development_ Disease resistance
OG0000064				Solyc01g009790.1.1 Unknown protein, Solyc08g061680.3.1 Adenylate isopentenyltransferase _AHRD V3.3 *** A0A2G2WHN5_CAPBA_, Solyc08g061690.3.1 Adenylate isopentenyltransferase _AHRD V3.3 *** A0A2G2WHN5_CAPBA_, Solyc08g061694.2.1 Adenylate isopentenyltransferase _AHRD V3.11 *-* tr|A0A2G2WHN5|A0A2G2WHN5_CAPBA_, Solyc08g061695.2.1 tRNA isopentenyltransferase _AHRD V3.11 *-* tr|A0A2U1KY89|A0A2U1KY89_AR…		Lj0g3v0314119.1 tr|Q1W5W3|Q1W5W3_LOTJA Adenylate isopentenyltransferase OS=Lotus japonicus GN=IPT3 PE=2 SV=1_100_0_P-loop containing nucleoside triphosphate hydrolases_NULL; CYTOKININ SYNTHASE_NULL; TRNA DELTA_2_-IS_NODE_91714_length_257_cov_11.198443.path1.1
OG0000065					INIL00g11326.t1, INIL00g14623.t1, INIL00g30884.t1, INIL00g42280.t1, INIL00g42284.t1, INIL01g00075.t1, INIL01g15865.t1, INIL01g15866.t1, INIL01g25762.t1, INIL01g25763.t1, INIL01g25781.t1, INIL02g40320.t1, INIL03g13969.t1, INIL03g13970.t1, INIL03g14293.t1, INIL03g14294.t1, INIL03g19597.t1, INIL04g04366.t1, INIL04g06510.t1, INIL04g06511.t1, INIL04g20383.t1, INIL04g23464.t1, INIL04g34095.t1, INIL04g3…
OG0000066	htrionum.r.g16076.p1, htrionum.r.g32003.p1, htrionum.r.g42416.p1, htrionum.r.g66492.p1, htrionum.r.g77420.p1, htrionum.p.g1560.p1, htrionum.p.g1560.p2, htrionum.p.g18943.p1, htrionum.p.g27603.p1, htrionum.p.g46630.p1, htrionum.p.g63481.p1, htrionum.p.g63481.p2, htrionum.p.g63651.p1	XP_038992388.1 ribonuclease P protein subunit p25-like protein, XP_038992389.1 ribonuclease P protein subunit p25-like protein, XP_038994630.1 H/ACA ribonucleoprotein complex subunit GAR1-like isoform X1, XP_038994631.1 H/ACA ribonucleoprotein complex subunit GAR1-like isoform X2, XP_038997890.1 protein decapping 5-like, XP_039000584.1 glycine-rich cell wall structural protein 2-like, XP_03900079…	AT1G20220.1 | Symbols_ Atalba2_ ALBA2 | | chr1_7005090-7007285 REVERSE LENGTH=315, AT1G76010.1 | Symbols_ ALBA1_ Atalba1_ ALBA4 | | chr1_28528505-28530488 REVERSE LENGTH=350, AT1G76010.2 | Symbols_ ALBA1_ Atalba1_ ALBA4 | | chr1_28528505-28530488 REVERSE LENGTH=350, AT3G07030.1 | Symbols_ ALBA6 | | chr3_2223001-2225254 REVERSE LENGTH=405, AT3G07030.2 | Symbols_ ALBA6 | | chr3_2223001-2225254 REVE…	Solyc04g071690.4.1 DNA/RNA-binding protein Alba-like _AHRD V3.3 *-* A0A200PTA4_9MAGN_, Solyc04g081880.4.1 DNA/RNA-binding protein Alba-like protein _AHRD V3.3 *-* A0A2U1M9H1_ARTAN_, Solyc06g083540.4.1 Alba DNA/RNA-binding protein _AHRD V3.3 *-* A0A1I9LSC0_ARATH_, Solyc09g061710.3.1 Alba DNA/RNA-binding protein _AHRD V3.3 *-* A0A1I9LSC0_ARATH_, Solyc09g091590.3.1 Alba DNA/RNA-binding protein _AHRD…	INIL07g06005.t1, INIL08g13728.t1, INIL08g13742.t1, INIL11g26818.t1, INIL14g41286.t1, INIL15g27824.t1	Lj1g3v1233770.1 CUFF.27039.1, Lj1g3v3465990.1 tr|G7JAE0|G7JAE0_MEDTR Ribonuclease P protein subunit p25 OS=Medicago truncatula GN=MTR_3g095260 PE=_53.7_0.00005_AlbA-like_NULL; no description_NULL; seg_NULL; RIBONUCLEASE P 25KDA SUBUNIT-RELATED_NULL; Alba_DNA/R_CUFF.30799.1, Lj1g3v3465990.2 tr|G7JAE0|G7JAE0_MEDTR Ribonuclease P protein subunit p25 OS=Medicago truncatula GN=MTR_3g095260 PE=_53.7_0.…	Am01g01900.P01, Am01g44540.P01, Am03g17080.P01, Am05g03940.P01, Am05g32200.P01, Am05g32200.P02	Potri.002G017600.12.p pacid=42779510 transcript=Potri.002G017600.12 locus=Potri.002G017600 ID=Potri.002G017600.12.v4.1 annot-version=v4.1, Potri.002G017600.9.p pacid=42779511 transcript=Potri.002G017600.9 locus=Potri.002G017600 ID=Potri.002G017600.9.v4.1 annot-version=v4.1, Potri.002G066100.3.p pacid=42777154 transcript=Potri.002G066100.3 locus=Potri.002G066100 ID=Potri.002G066100.3.v4.1 annot-ve…	Os03t0166000-01 Alba_ DNA/RNA-binding protein family protein., Os03t0735300-01 Alba_ DNA/RNA-binding protein family protein., Os03t0735300-02 Hypothetical conserved gene., Os04t0428950-00 Similar to Ribonuclease P., Os09t0542000-01 Similar to Ribonuclease P., Os11t0168300-01 Alba_ DNA/RNA-binding protein family protein., Os11t0168300-02 Alba_ DNA/RNA-binding protein family protein., Os11t0168300-…
OG0000067	htrionum.p.g15884.p1, htrionum.p.g16030.p1, htrionum.p.g2100.p1, htrionum.p.g32341.p1, htrionum.p.g68209.p4, htrionum.p.g69292.p1, htrionum.p.g73339.p1, htrionum.p.g8017.p1, htrionum.p.g8291.p3, htrionum.p.g8291.p4, htrionum.p.g85585.p1, htrionum.p.g9990.p1	XP_039003535.1 secreted RxLR effector protein 161-like, XP_039006133.1 secreted RxLR effector protein 161-like, XP_039009023.1 uncharacterized mitochondrial protein AtMg00810-like, XP_039017051.1 secreted RxLR effector protein 161-like, XP_039026384.1 uncharacterized mitochondrial protein AtMg00810-like, XP_039030573.1 secreted RxLR effector protein 161-like, XP_039036454.1 secreted RxLR effector…		Solyc01g160040.1.1 Copia-type polyprotein _AHRD V3.11 *-* tr|C0JJI2|C0JJI2_SOYBN_, Solyc01g160400.1.1 Copia-type polyprotein _AHRD V3.11 *-* tr|A0A2K3MSV4|A0A2K3MSV4_TRIPR_, Solyc01g161160.1.1 Copia-type polyprotein _AHRD V3.11 *-* tr|A0A2K3KY79|A0A2K3KY79_TRIPR_, Solyc02g080240.3.1 COBRA _AHRD V3.11 *-* tr|A0A200QL26|A0A200QL26_9MAGN_, Solyc03g160550.1.1 Copia-type polyprotein _AHRD V3.11 *-* tr…	INIL00g16152.t1, INIL01g06595.t1, INIL01g36597.t1, INIL01g42444.t1, INIL02g10136.t1, INIL02g10380.t1, INIL02g39836.t1, INIL02g40310.t1, INIL02g40572.t1, INIL03g13937.t1, INIL03g20482.t1, INIL03g30794.t1, INIL03g37251.t1, INIL03g37251.t2, INIL04g04424.t1, INIL04g06513.t1, INIL04g19349.t1, INIL04g36886.t1, INIL04g36886.t2, INIL04g36934.t1, INIL05g28837.t1, INIL05g28849.t1, INIL06g23771.t1, INIL06g2…	Lj0g3v0075269.1 Non Characterized Hit- tr|I1KDQ8|I1KDQ8_SOYBN Uncharacterized protein OS=Glycine max PE=4 SV=1_60.87_3e-18_PREDICTED PROTEIN _FRAGMENT__NULL; GAG-POL-RELATED RETROTRANSPOSON_NULL_CUFF.3773.1, Lj0g3v0199559.2 Non Characterized Hit- tr|I1MQT0|I1MQT0_SOYBN Uncharacterized protein OS=Glycine max GN=Gma.57259 PE_91.23_0_DNA/RNA polymerases_NULL; P-loop containing nucleoside triphosphat…	Am02g12400.P01, Am02g20380.P01, Am02g20600.P01, Am02g36830.P01, Am02g46330.P01, Am02g52560.P01, Am03g19860.P01, Am04g14030.P01, Am05g12690.P01, Am05g27530.P01, Am06g01850.P01, Am06g09640.P01, Am06g20900.P01, Am07g01360.P01, Am07g02180.P01, Am08g07540.P01
OG0000068					INIL00g16150.t1, INIL00g16401.t1, INIL00g16416.t1, INIL00g16417.t1, INIL00g19636.t1, INIL01g00064.t1, INIL01g15961.t1, INIL01g20263.t1, INIL01g25767.t1, INIL01g36585.t1, INIL01g36623.t1, INIL02g02222.t1, INIL02g02222.t2, INIL02g10650.t1, INIL02g14486.t1, INIL02g16505.t1, INIL02g16505.t2, INIL02g16654.t1, INIL02g40552.t1, INIL02g40554.t1, INIL02g40575.t1, INIL02g40816.t1, INIL03g19587.t1, INIL03g2…
OG0000069	htrionum.r.g13941.p1, htrionum.r.g13944.p1, htrionum.r.g16531.p1, htrionum.r.g43513.p1, htrionum.r.g50516.p1, htrionum.r.g80453.p1, htrionum.p.g12811.p1, htrionum.p.g41452.p1, htrionum.p.g64161.p1, htrionum.p.g69558.p1	XP_039001204.1 ABC transporter B family member 4-like isoform X1, XP_039001205.1 ABC transporter B family member 4-like isoform X1, XP_039001206.1 ABC transporter B family member 4-like isoform X2, XP_039001207.1 ABC transporter B family member 4-like isoform X3, XP_039001208.1 ABC transporter B family member 4-like isoform X4, XP_039005627.1 ABC transporter B family member 4-like, XP_039007564.1…	AT1G02520.1 | Symbols_ ABCB11_ MDR8_ PGP11 | ATP-binding cassette B11_ multi-drug resistance 8_ P-glycoprotein 11 | chr1_524134-528745 FORWARD LENGTH=1278, AT1G02520.2 | Symbols_ ABCB11_ MDR8_ PGP11 | ATP-binding cassette B11_ multi-drug resistance 8_ P-glycoprotein 11 | chr1_524134-528745 FORWARD LENGTH=1278, AT1G02520.3 | Symbols_ ABCB11_ MDR8_ PGP11 | ATP-binding cassette B11_ multi-drug resis…	Solyc02g071340.2.1 ABC transporter B family member .1, Solyc02g071350.3.1 ABC transporter B family member 9 _AHRD V3.3 *** A0A2G3A7K1_CAPAN_, Solyc03g005860.4.1 ABC transporter B family member 12 _AHRD V3.3 *** A0A2G3CJR4_CAPCH_, Solyc06g009280.1.1 ABC transporter B family member _AHRD V3.3 *** A0A2K3NLX3_TRIPR_, Solyc06g009290.4.1 ABC transporter B family member _AHRD V3.3 *** A0A2K3NLX3_TRIPR_,…	INIL06g05805.t1, INIL12g03034.t1, INIL14g15223.t1, INIL14g35016.t1, INIL14g35017.t1, INIL14g36817.t1	Lj0g3v0066079.1 Non Characterized Hit- tr|I1JBB1|I1JBB1_SOYBN Uncharacterized protein OS=Glycine max GN=Gma.27857 PE_89.68_0_no description_NULL; seg_NULL; SUBFAMILY NOT NAMED_NULL; FAMILY NOT NAMED_NULL; P-loop containing nu_CUFF.3102.1, Lj0g3v0066079.2 Non Characterized Hit- tr|I1JBB1|I1JBB1_SOYBN Uncharacterized protein OS=Glycine max GN=Gma.27857 PE_89.68_0_seg_NULL; ABC_membrane_ABC transpor…	Am01g41240.P01, Am02g21780.P01, Am02g21800.P01, Am02g40820.P01, Am02g40820.P02, Am02g40830.P01, Am02g40840.P01, Am02g40850.P01, Am02g49380.P01, Am07g17340.P01	Potri.001G354900.1.p pacid=42791903 transcript=Potri.001G354900.1 locus=Potri.001G354900 ID=Potri.001G354900.1.v4.1 annot-version=v4.1, Potri.001G354900.5.p pacid=42791904 transcript=Potri.001G354900.5 locus=Potri.001G354900 ID=Potri.001G354900.5.v4.1 annot-version=v4.1, Potri.002G187400.2.p pacid=42777307 transcript=Potri.002G187400.2 locus=Potri.002G187400 ID=Potri.002G187400.2.v4.1 annot-versi…	Os01t0534700-00 ABC transporter_ transmembrane domain domain containing protein., Os01t0695700-00 Similar to MDR-like ABC transporter., Os05t0548500-00 Similar to MDR-like ABC transporter.
OG0000070	htrionum.r.g10957.p1, htrionum.r.g11504.p1, htrionum.r.g16081.p1, htrionum.r.g22491.p1, htrionum.r.g27165.p1, htrionum.r.g30362.p1, htrionum.r.g34263.p1, htrionum.r.g37041.p1, htrionum.r.g42039.p1, htrionum.r.g53506.p1, htrionum.r.g5387.p1, htrionum.r.g55807.p1, htrionum.r.g59555.p1, htrionum.r.g67282.p1, htrionum.r.g75810.p1, htrionum.r.g84825.p1, htrionum.r.g88507.p1, htrionum.p.g39467.p1, htri…	XP_038995494.1 probable pectate lyase 8, XP_038999349.1 probable pectate lyase 18 isoform X1, XP_038999350.1 probable pectate lyase 18 isoform X2, XP_039003599.1 probable pectate lyase 1, XP_039007301.1 probable pectate lyase 1 isoform X1, XP_039007302.1 probable pectate lyase 1 isoform X2, XP_039009116.1 probable pectate lyase 1, XP_039014333.1 pectate lyase-like, XP_039014334.1 pectate lyase-li…	AT1G04680.1 | Symbols_ no symbol available | no full name available | chr1_1304052-1307780 REVERSE LENGTH=431, AT1G67750.1 | Symbols_ no symbol available | no full name available | chr1_25401660-25403165 FORWARD LENGTH=408, AT3G07010.1 | Symbols_ no symbol available | no full name available | chr3_2212973-2216306 REVERSE LENGTH=416, AT3G07010.2 | Symbols_ no symbol available | no full name availa…	Solyc02g093580.5.1 Pectate lyase _AHRD V3.11 *** tr|A0A2G2XIT4|A0A2G2XIT4_CAPBA_, Solyc03g111690.4.1 Pectate lyase _AHRD V3.3 *** A0A2G2ZW27_CAPAN_, Solyc05g014000.5.1 Pectate lyase _AHRD V3.11 *** tr|A0A2G3B8Z4|A0A2G3B8Z4_CAPCH_, Solyc06g083580.4.1 Pectate lyase _AHRD V3.3 *** A0A2G3CC63_CAPCH_, Solyc09g061890.3.1 Pectate lyase _AHRD V3.3 *** A0A2G2VZE8_CAPBA_	INIL03g11399.t1, INIL05g32148.t1, INIL07g06002.t1, INIL08g04780.t1, INIL12g03318.t1, INIL12g08525.t1, INIL13g07525.t1, INIL14g35453.t1, INIL15g04348.t1	Lj0g3v0016749.1 Non Characterized Hit- tr|I1LNE4|I1LNE4_SOYBN Uncharacterized protein OS=Glycine max PE=4 SV=1_89.8_0_AMBALLERGEN_AmbAllergen; no description_Pectate lyase/Amb allergen; Pec_lyase_C_Pectate lyase/Amb al_CUFF.917.1, Lj0g3v0016749.2 tr|G7J2L5|G7J2L5_MEDTR Pectate lyase OS=Medicago truncatula GN=MTR_3g086310 PE=4 SV=1_89.56_0_Pectin lyase-like_Pectin lyase fold/virulence factor; seg_…	Am01g13450.P01, Am01g39330.P01, Am01g39330.P02, Am01g58720.P01, Am02g12890.P01, Am04g03850.P01, Am04g40960.P01, Am05g30670.P01, Am06g14960.P01, Am06g14970.P01, Am06g21450.P01, Am06g39100.P01	Potri.001G052300.1.p pacid=42789296 transcript=Potri.001G052300.1 locus=Potri.001G052300 ID=Potri.001G052300.1.v4.1 annot-version=v4.1, Potri.001G339500.2.p pacid=42788925 transcript=Potri.001G339500.2 locus=Potri.001G339500 ID=Potri.001G339500.2.v4.1 annot-version=v4.1, Potri.001G339500.3.p pacid=42788926 transcript=Potri.001G339500.3 locus=Potri.001G339500 ID=Potri.001G339500.3.v4.1 annot-versi…	Os04t0137201-01 Pectate lyase-like protein_ Pollen development, Os04t0137201-02 Pectate lyase-like protein_ Splicing variant of OsPLL4
OG0000071	htrionum.r.g24975.p1, htrionum.r.g39410.p1, htrionum.r.g43947.p1, htrionum.r.g43951.p1, htrionum.r.g43958.p1, htrionum.r.g43960.p1, htrionum.r.g43964.p1, htrionum.r.g43971.p1, htrionum.r.g49961.p1, htrionum.r.g49963.p1, htrionum.p.g32078.p1, htrionum.p.g86793.p1, htrionum.p.g86800.p1	XP_038991723.1 non-specific lipid-transfer protein 1-like, XP_039002028.1 non-specific lipid-transfer protein 1-like, XP_039009422.1 non-specific lipid-transfer protein-like, XP_039010666.1 non-specific lipid-transfer protein 1-like isoform X1, XP_039010667.1 non-specific lipid-transfer protein 1-like isoform X2, XP_039010668.1 non-specific lipid-transfer protein 1-like isoform X3, XP_039025420.1…	AT2G38530.1 | Symbols_ AtLtpI-5_ cdf3_ LP2_ LTP2 | cell growth defect factor-3_ lipid transfer protein 2 | chr2_16128481-16128948 FORWARD LENGTH=118, AT5G01870.1 | Symbols_ no symbol available | no full name available | chr5_337234-337678 FORWARD LENGTH=116, AT5G59310.1 | Symbols_ LTP4_ AtLtpI-11 | lipid transfer protein 4 | chr5_23925296-23925772 REVERSE LENGTH=112, AT5G59320.1 | Symbols_ LTP3 |…	Solyc06g005780.1.1 Non-specific lipid-transfer protein _AHRD V3.3 *** A0A0V0GS93_SOLCH_, Solyc06g005795.3.1 Non-specific lipid-transfer protein _AHRD V3.11 *** tr|A0A1J6JAM7|A0A1J6JAM7_NICAT_, Solyc06g065600.1.1 Non-specific lipid-transfer protein _AHRD V3.3 *** K4C7I9_SOLLC_, Solyc08g067500.1.1 Non-specific lipid-transfer protein _AHRD V3.3 *** K4CLX6_SOLLC_, Solyc08g067510.1.1 Non-specific lipi…	INIL01g15894.t1, INIL04g32835.t1, INIL04g32837.t1, INIL10g12705.t1, INIL10g12705.t2, INIL10g12705.t3, INIL10g12706.t1, INIL10g12707.t1, INIL10g42249.t1, INIL14g06721.t1, INIL14g06722.t1, INIL14g06724.t1	Lj0g3v0128239.1 tr|G7KY43|G7KY43_MEDTR Non-specific lipid-transfer protein OS=Medicago truncatula GN=MTR_7g073150 PE_68.93_2e-34_Tryp_alpha_amyl_Bifunctional inhibitor/plant lipid transfer protein/seed storage helical domain; Bif_gene.g9807.t1.1, Lj0g3v0168659.1 tr|Q56V56|Q56V56_TOBAC Non-specific lipid-transfer protein _Fragment_ OS=Nicotiana tabacum GN=LTP1 P_48.45_2e-19_Bifunctional inhibitor/…	Am01g19690.P01, Am01g21490.P01, Am01g21500.P01, Am01g21510.P01, Am01g21520.P01, Am01g21530.P01, Am01g22980.P01, Am07g08000.P01, Am07g08010.P01, Am07g08010.P02, Am07g08020.P01, Am08g11810.P01, Am08g37210.P01, Am08g37250.P01, Am08g37270.P01, Am08g37280.P01, Am08g37290.P01, Am08g37310.P01	Potri.004G086500.1.p pacid=42793815 transcript=Potri.004G086500.1 locus=Potri.004G086500 ID=Potri.004G086500.1.v4.1 annot-version=v4.1, Potri.004G086600.1.p pacid=42796188 transcript=Potri.004G086600.1 locus=Potri.004G086600 ID=Potri.004G086600.1.v4.1 annot-version=v4.1, Potri.016G135400.1.p pacid=42809962 transcript=Potri.016G135400.1 locus=Potri.016G135400 ID=Potri.016G135400.1.v4.1 annot-versi…	Os01t0822900-03 Non-specific lipid transfer protein _nsLTP__ Regulation of plant height, Os02t0445300-00 Similar to Non-specific lipid-transfer protein., Os03t0641500-01 Plant lipid transfer protein/hydrophobic protein_ helical domain domain containing protein., Os05t0477900-01 Similar to nonspecific lipid-transfer protein., Os11t0114900-01 Similar to Nonspecific lipid-transfer protein _LTP_ _Fra…
OG0000072					INIL00g00325.t1, INIL00g22249.t1, INIL00g23907.t1, INIL00g30900.t1, INIL00g30901.t1, INIL00g33298.t1, INIL00g42286.t1, INIL00g42772.t1, INIL01g00902.t1, INIL01g00903.t1, INIL01g06578.t1, INIL01g06579.t1, INIL01g06589.t1, INIL02g06486.t1, INIL02g10963.t1, INIL02g20806.t1, INIL02g22367.t1, INIL02g22368.t1, INIL02g22384.t1, INIL02g40322.t1, INIL03g13982.t1, INIL03g14930.t1, INIL03g19599.t1, INIL03g2…
OG0000073			AT1G19160.1 | Symbols_ no symbol available | no full name available | chr1_6614162-6615214 REVERSE LENGTH=350, AT1G26510.1 | Symbols_ no symbol available | no full name available | chr1_9159851-9161044 REVERSE LENGTH=397, AT1G26515.1 | Symbols_ no symbol available | no full name available | chr1_9161810-9162910 REVERSE LENGTH=366, AT1G30780.1 | Symbols_ no symbol available | no full name availabl…					Potri.008G144000.1.p pacid=42808257 transcript=Potri.008G144000.1 locus=Potri.008G144000 ID=Potri.008G144000.1.v4.1 annot-version=v4.1
OG0000074				Solyc01g057703.1.1 ATP-dependent DNA helicase _AHRD V3.3 *-* A0A2K3NWY8_TRIPR_, Solyc01g161130.1.1 ATP-dependent DNA helicase _AHRD V3.11 *-* tr|A0A2K3P0F8|A0A2K3P0F8_TRIPR_, Solyc01g161140.1.1 ATP-dependent DNA helicase _AHRD V3.11 *** tr|A0A2U1PQP0|A0A2U1PQP0_ARTAN_, Solyc01g161200.1.1 ATP-dependent DNA helicase _AHRD V3.11 *-* tr|K3YD59|K3YD59_SETIT_, Solyc01g161620.1.1 ATP-dependent DNA helic…	INIL12g03013.t1	Lj0g3v0024539.1 3050_g.1, Lj0g3v0062089.1 tr|G7LE97|G7LE97_MEDTR ATP-dependent DNA helicase PIF1 OS=Medicago truncatula GN=MTR_8g107720 PE=4 S_58.39_0_Helitron_like_N_Helitron helicase-like domain; UNCHARACTERIZED_NULL_CUFF.2791.1, Lj0g3v0133739.1 tr|G7K1P8|G7K1P8_MEDTR ATP-dependent DNA helicase PIF1 OS=Medicago truncatula GN=MTR_5g078260 PE=4 S_62.12_2.00386e-43_Helitron_like_N_Helitron helicas…	Am03g15500.P01, Am05g20900.P01, Am07g08590.P01, Am08g09520.P01	Potri.001G165240.1.p pacid=42788223 transcript=Potri.001G165240.1 locus=Potri.001G165240 ID=Potri.001G165240.1.v4.1 annot-version=v4.1, Potri.001G185950.1.p pacid=42789577 transcript=Potri.001G185950.1 locus=Potri.001G185950 ID=Potri.001G185950.1.v4.1 annot-version=v4.1, Potri.008G203701.1.p pacid=42807581 transcript=Potri.008G203701.1 locus=Potri.008G203701 ID=Potri.008G203701.1.v4.1 annot-versi…	Os01t0838100-01 Conserved hypothetical protein., Os12t0539700-01 Conserved hypothetical protein., Os12t0539700-03 Conserved hypothetical protein.
OG0000075				Solyc00g500120.1.1 Unknown protein, Solyc00g500121.1.1 Unknown protein, Solyc00g500122.1.1 Unknown protein, Solyc00g500180.1.1 Unknown protein, Solyc00g500235.1.1 Unknown protein, Solyc00g500246.1.1 Unknown protein, Solyc00g500269.1.1 Unknown protein, Solyc00g500270.1.1 Unknown protein, Solyc00g500282.1.1 Unknown protein, Solyc00g500356.1.1 Unknown protein, Solyc00g500366.1.1 Unknown protein, Sol…
OG0000076	htrionum.r.g21616.p1, htrionum.r.g31654.p1, htrionum.r.g32812.p1, htrionum.r.g33716.p1, htrionum.r.g42593.p1, htrionum.r.g49472.p1, htrionum.r.g52451.p1, htrionum.r.g62685.p1, htrionum.r.g63721.p1, htrionum.r.g71189.p1, htrionum.r.g77783.p1, htrionum.r.g86636.p1, htrionum.r.g89109.p1, htrionum.p.g17326.p1, htrionum.p.g31332.p1, htrionum.p.g50360.p1, htrionum.p.g61613.p1	XP_038991488.1 transcription factor RAX2-like, XP_038992747.1 transcription factor RAX2-like, XP_038993015.1 transcription factor RAX2-like, XP_038993682.1 transcription factor RAX2-like, XP_038998850.1 transcription factor MYB87-like, XP_039000730.1 transcription factor RAX3-like, XP_039002327.1 transcription factor RAX2-like, XP_039004442.1 transcription factor RAX2-like, XP_039005014.1 transcr…	AT2G36890.1 | Symbols_ RAX2_ MYB38_ BIT1_ ATMYB38 | BLUE INSENSITIVE TRAIT 1_ MYB DOMAIN PROTEIN 38_ REGULATOR OF AXILLARY MERISTEMS 2 | chr2_15485821-15487245 FORWARD LENGTH=298, AT2G36890.2 | Symbols_ RAX2_ MYB38_ BIT1_ ATMYB38 | BLUE INSENSITIVE TRAIT 1_ MYB DOMAIN PROTEIN 38_ REGULATOR OF AXILLARY MERISTEMS 2 | chr2_15485698-15487245 FORWARD LENGTH=339, AT3G49690.1 | Symbols_ RAX3_ MYB84_ ATM…	Solyc02g091980.2.1 blind-like7, Solyc04g077260.3.1 blind-like3, Solyc06g074910.3.1 potato leaf, Solyc06g074920.3.1 blind-like6, Solyc07g006750.3.1 blind-like8, Solyc08g065910.1.1 blind-like5, Solyc11g069030.3.1 blind, Solyc12g008670.2.1 blind-like4	INIL01g36710.t1, INIL02g16681.t1, INIL08g30969.t1, INIL10g12144.t1, INIL11g18940.t1, INIL12g22053.t1, INIL14g41566.t1	Lj0g3v0236339.1 Non Characterized Hit- tr|I1J402|I1J402_SOYBN Uncharacterized protein OS=Glycine max PE=4 SV=1_62.76_0_Myb_DNA-binding_SANT/Myb domain; no description_Homeodomain-like; MYB DNA BINDING / TRANSCRIPTION FA_CUFF.15474.1, Lj1g3v1781110.1 Non Characterized Hit- tr|I1JTU0|I1JTU0_SOYBN Uncharacterized protein OS=Glycine max PE=4 SV=1_64.97_0_Myb_DNA-binding_SANT/Myb domain; MYB DNA BINDI…	Am01g33380.P01, Am02g44290.P01, Am03g24110.P01, Am06g38670.P01, Am07g34390.P01, Am08g26650.P01, Am08g32260.P01	Potri.002G113700.2.p pacid=42780026 transcript=Potri.002G113700.2 locus=Potri.002G113700 ID=Potri.002G113700.2.v4.1 annot-version=v4.1, Potri.004G215100.3.p pacid=42795594 transcript=Potri.004G215100.3 locus=Potri.004G215100 ID=Potri.004G215100.3.v4.1 annot-version=v4.1, Potri.006G123400.1.p pacid=42767063 transcript=Potri.006G123400.1 locus=Potri.006G123400 ID=Potri.006G123400.1.v4.1 annot-versi…	Os01t0191900-01 Similar to Blind., Os01t0685400-01 Homeodomain-like domain containing protein., Os01t0685400-02 R2R3 MYB transcription factor_ Regulation of panicle architecture and grain number, Os01t0722300-01 Myb transcription factor domain containing protein., Os03t0771100-01 MYELOBLASTOSIS _MYB_ transcription factor 36c_ Regulation of Casparian strip formation at the root endodermis, Os05t05…
OG0000077	htrionum.r.g31740.p1, htrionum.r.g78962.p1, htrionum.p.g28488.p1, htrionum.p.g28488.p2, htrionum.p.g28891.p1, htrionum.p.g37473.p1, htrionum.p.g43556.p1, htrionum.p.g612.p1, htrionum.p.g63013.p1, htrionum.p.g66031.p1, htrionum.p.g68394.p1, htrionum.p.g68395.p1, htrionum.p.g85268.p1	XP_038991160.1 uncharacterized protein LOC120114263, XP_038994727.1 uncharacterized protein LOC120118847, XP_038995859.1 uncharacterized protein LOC120120249 isoform X1, XP_038995860.1 uncharacterized protein LOC120120249 isoform X2, XP_038998020.1 uncharacterized protein LOC120123099, XP_039003394.1 uncharacterized protein LOC120130144, XP_039006105.1 uncharacterized protein LOC120133619, XP_039…		Solyc01g160170.1.1 UBN2_3 domain-containing protein _AHRD V3.11 *-* tr|A0A1Q3D9Z8|A0A1Q3D9Z8_CEPFO_, Solyc01g160180.1.1 UBN2_3 domain-containing protein _AHRD V3.11 *-* tr|A0A1Q3B4N5|A0A1Q3B4N5_CEPFO_, Solyc01g160720.1.1 UBN2_3 domain-containing protein _AHRD V3.11 *-* tr|A0A1Q3BK16|A0A1Q3BK16_CEPFO_, Solyc01g161870.1.1 UBN2_3 domain-containing protein _AHRD V3.11 *-* tr|A0A1Q3AQH1|A0A1Q3AQH1_CEP…
OG0000078	htrionum.r.g3614.p1, htrionum.p.g91839.p1, htrionum.p.g95871.p1	XP_039034949.1 uncharacterized protein LOC120171298			INIL00g04355.t1, INIL00g14004.t1, INIL00g19194.t1, INIL01g06549.t1, INIL01g19907.t1, INIL02g05628.t1, INIL02g05630.t1, INIL02g15657.t1, INIL02g15657.t2, INIL02g20813.t1, INIL02g40669.t1, INIL02g40811.t1, INIL03g01763.t1, INIL03g14289.t1, INIL03g14360.t1, INIL03g20248.t1, INIL03g22496.t1, INIL03g23307.t1, INIL04g02303.t1, INIL04g02661.t1, INIL04g02661.t2, INIL04g04426.t1, INIL04g18615.t1, INIL04g1…	Lj0g3v0276319.1 Non Characterized Hit- tr|B8AWH5|B8AWH5_ORYSI Putative uncharacterized protein OS=Oryza sativa subsp_37.32_0.00000000004_seg_NULL; NON-LTR RETROELEMENT REVERSE TRANSCRIPTASE RELATED_NULL; REVERSE TRANSCRIPTASES_NULL; no d_gene.g21488.t1.1, Lj0g3v0355779.1 Non Characterized Hit- tr|C5Y174|C5Y174_SORBI Putative uncharacterized protein Sb04g017843 _Fragment_34.09_2e-18_no description…	Am05g05150.P01, Am05g23530.P02, Am06g08030.P01, Am06g16090.P01	Potri.002G000350.1.p pacid=42776718 transcript=Potri.002G000350.1 locus=Potri.002G000350 ID=Potri.002G000350.1.v4.1 annot-version=v4.1, Potri.004G117750.1.p pacid=42794124 transcript=Potri.004G117750.1 locus=Potri.004G117750 ID=Potri.004G117750.1.v4.1 annot-version=v4.1, Potri.006G055201.1.p pacid=42769926 transcript=Potri.006G055201.1 locus=Potri.006G055201 ID=Potri.006G055201.1.v4.1 annot-versi…
OG0000079	htrionum.r.g13391.p1, htrionum.r.g13946.p1, htrionum.r.g23662.p1, htrionum.r.g32136.p1, htrionum.r.g43025.p1, htrionum.r.g43520.p1, htrionum.r.g50245.p1, htrionum.r.g54848.p1, htrionum.r.g56014.p1, htrionum.r.g56846.p1, htrionum.r.g6041.p1, htrionum.r.g68272.p1, htrionum.r.g73880.p1, htrionum.r.g77417.p1, htrionum.p.g22562.p1, htrionum.p.g41441.p1, htrionum.p.g6053.p1	XP_038991001.1 probable WRKY transcription factor 31, XP_038995856.1 probable WRKY transcription factor 47 isoform X1, XP_038995857.1 probable WRKY transcription factor 47 isoform X2, XP_039000505.1 WRKY transcription factor 6-like, XP_039001131.1 probable WRKY transcription factor 47, XP_039004344.1 probable WRKY transcription factor 31, XP_039004372.1 probable WRKY transcription factor 31, XP_0…	AT1G62300.1 | Symbols_ WRKY6_ ATWRKY6 | | chr1_23016887-23019155 REVERSE LENGTH=553, AT4G01720.1 | Symbols_ WRKY47_ AtWRKY47 | | chr4_744949-748219 FORWARD LENGTH=489, AT4G04450.1 | Symbols_ AtWRKY42_ WRKY42 | | chr4_2218379-2221113 FORWARD LENGTH=528, AT4G04450.2 | Symbols_ AtWRKY42_ WRKY42 | | chr4_2218998-2221113 FORWARD LENGTH=434, AT4G22070.1 | Symbols_ WRKY31_ ATWRKY31 | WRKY DNA-binding pr…	Solyc02g032950.3.1 WRKY transcription factor 16, Solyc02g080890.3.1 WRKY transcription factor 6, Solyc07g051840.5.1 WRKY transcription factor 6 _AHRD V3.11 *** tr|A0A2G2WDK4|A0A2G2WDK4_CAPBA_	INIL03g17816.t1, INIL04g32583.t1, INIL04g39506.t1, INIL06g38043.t1, INIL09g21435.t1, INIL09g30494.t1, INIL11g09958.t1, INIL14g03919.t1	Lj0g3v0013729.1 Non Characterized Hit- tr|B9FI62|B9FI62_ORYSJ Putative uncharacterized protein OS=Oryza sativa subsp_47.37_0.027_WRKY_DNA-binding WRKY; no description_DNA-binding WRKY; SUBFAMILY NOT NAMED_NULL; FAMILY NOT NAMED_N_CUFF.726.1, Lj0g3v0043059.1 Non Characterized Hit- tr|Q688W5|Q688W5_ORYSJ Putative WRKY transcription factor OS=Oryza sativa sub_32.82_0.000000000002_WRKY_DNA-binding WR…	Am02g07860.P01, Am02g07860.P02, Am02g13410.P01, Am02g13410.P02, Am02g13420.P01, Am02g14170.P01, Am02g17890.P01, Am07g03810.P01	Potri.002G186600.1.p pacid=42777007 transcript=Potri.002G186600.1 locus=Potri.002G186600 ID=Potri.002G186600.1.v4.1 annot-version=v4.1, Potri.002G228400.1.p pacid=42778677 transcript=Potri.002G228400.1 locus=Potri.002G228400 ID=Potri.002G228400.1.v4.1 annot-version=v4.1, Potri.004G007500.1.p pacid=42794950 transcript=Potri.004G007500.1 locus=Potri.004G007500 ID=Potri.004G007500.1.v4.1 annot-versi…	Os01t0289600-00 Similar to WRKY transcription factor 28., Os05t0137500-01 WRKY transcription factor_ Positive regulator of leaf senescence, Os05t0567200-00 Similar to WRKY transcription factor 43.
OG0000080							Am01g00370.P01, Am01g02520.P01, Am01g02530.P01, Am01g08710.P01, Am01g10930.P01, Am01g23020.P01, Am01g25000.P01, Am01g29840.P01, Am01g31230.P01, Am02g06470.P01, Am02g10280.P01, Am02g10320.P01, Am02g11050.P01, Am02g16210.P01, Am02g18210.P01, Am02g18310.P01, Am02g18310.P02, Am02g27210.P01, Am02g29650.P01, Am02g38520.P01, Am02g49870.P01, Am02g49870.P02, Am02g55230.P01, Am03g04330.P01, Am03g05210.P01,…
OG0000081	htrionum.r.g39736.p1, htrionum.r.g54896.p1, htrionum.r.g73917.p1, htrionum.p.g11176.p1, htrionum.p.g11177.p1, htrionum.p.g23136.p1, htrionum.p.g23137.p1	XP_038995178.1 polyubiquitin 11, XP_038997390.1 polyubiquitin, XP_038998114.1 LOW QUALITY PROTEIN_ polyubiquitin-like, XP_039000673.1 polyubiquitin-like, XP_039007821.1 polyubiquitin 11-like, XP_039020173.1 polyubiquitin isoform X1, XP_039020174.1 polyubiquitin 11 isoform X2, XP_039023796.1 polyubiquitin-like, XP_039025747.1 polyubiquitin-like isoform X1, XP_039025748.1 polyubiquitin-like isoform…	AT1G55060.1 | Symbols_ UBQ12 | ubiquitin 12 | chr1_20549533-20550225 FORWARD LENGTH=230, AT1G65350.1 | Symbols_ UBQ13 | ubiquitin 13 | chr1_24272518-24277275 REVERSE LENGTH=319, AT4G02890.1 | Symbols_ UBQ14 | | chr4_1278747-1279664 REVERSE LENGTH=229, AT4G02890.2 | Symbols_ UBQ14 | | chr4_1278747-1279664 REVERSE LENGTH=229, AT4G02890.3 | Symbols_ UBQ14 | | chr4_1278747-1279664 REVERSE LENGTH=305,…	Solyc07g064130.2.1 Polyubiquitin _AHRD V3.3 *** F1SY21_MESCR_, Solyc10g006480.2.1 Polyubiquitin _AHRD V3.3 *** F1SY21_MESCR_, Solyc11g005670.2.1 POLYUBIQUITIN 1	INIL01g19931.t1, INIL03g17366.t1, INIL04g02422.t1, INIL11g09923.t1, INIL12g15799.t1	Lj0g3v0175819.1 Non Characterized Hit- tr|K3YR52|K3YR52_SETIT Uncharacterized protein OS=Setaria italica GN=Si016746_99.78_0_UBIQUITIN_2_Ubiquitin supergroup; no description_NULL; UBIQUITIN_1_Ubiquitin conserved site; UBIQUIT_CUFF.11084.1, Lj0g3v0178099.1 tr|Q9SB19|Q9SB19_PEA Ubiquitin OS=Pisum sativum GN=PUB4 PE=4 SV=1_99.21_0_Ubiquitin homologues_Ubiquitin; ubiquitin_Ubiquitin; UBIQUITIN_NULL; …	Am01g55820.P02, Am01g55880.P01, Am01g55880.P02, Am03g01530.P01, Am03g01530.P02, Am08g25380.P01, Am08g25380.P02, Am08g27970.P01, Am08g27970.P02	Potri.001G263000.1.p pacid=42791660 transcript=Potri.001G263000.1 locus=Potri.001G263000 ID=Potri.001G263000.1.v4.1 annot-version=v4.1, Potri.001G418500.1.p pacid=42793080 transcript=Potri.001G418500.1 locus=Potri.001G418500 ID=Potri.001G418500.1.v4.1 annot-version=v4.1, Potri.001G418500.14.p pacid=42793087 transcript=Potri.001G418500.14 locus=Potri.001G418500 ID=Potri.001G418500.14.v4.1 annot-ve…	Os02t0161900-01 Similar to polyubiquitin containing 7 ubiquitin monomers., Os04t0628100-01 Similar to Polyubiquitin., Os04t0628100-02 Polyubiquitin, Os06t0681400-01 Ubiquitin domain containing protein.
OG0000082	htrionum.r.g18287.p1, htrionum.r.g19548.p1, htrionum.r.g51611.p1, htrionum.r.g56316.p1, htrionum.r.g59881.p1, htrionum.r.g68492.p1, htrionum.r.g74650.p1, htrionum.r.g79281.p1, htrionum.p.g35443.p1, htrionum.p.g83713.p1, htrionum.p.g86302.p1	XP_038990780.1 nuclear transcription factor Y subunit B-10-like, XP_038990781.1 nuclear transcription factor Y subunit B-10-like, XP_038997093.1 nuclear transcription factor Y subunit B-2-like, XP_039000527.1 nuclear transcription factor Y subunit B-1-like, XP_039003116.1 nuclear transcription factor Y subunit B-10-like isoform X1, XP_039003117.1 nuclear transcription factor Y subunit B-8-like is…	AT2G37060.1 | Symbols_ NF-YB8 | "nuclear factor Y_ subunit B8" | chr2_15576336-15577660 FORWARD LENGTH=173, AT2G37060.2 | Symbols_ NF-YB8 | "nuclear factor Y_ subunit B8" | chr2_15576336-15577660 FORWARD LENGTH=173, AT2G37060.3 | Symbols_ NF-YB8 | "nuclear factor Y_ subunit B8" | chr2_15576336-15577660 FORWARD LENGTH=173, AT2G38880.1 | Symbols_ ATNF-YB1_ ATHAP3_ NF-YB1_ HAP3A_ HAP3 | HEME ACTIVAT…	Solyc04g009520.3.1 Nuclear transcription factor Y subunit B _AHRD V3.3 *-* A0A2G2X323_CAPBA_, Solyc04g049910.4.1 Nuclear transcription factor Y subunit B-8 _AHRD V3.3 *** A0A2G2VG97_CAPBA_, Solyc07g065500.2.1 Nuclear transcription factor Y subunit B-3 _AHRD V3.3 *** A0A2G2WFH7_CAPBA_, Solyc09g007290.4.1 Nuclear transcription factor Y subunit B-8 _AHRD V3.3 *** A0A2G3BJK6_CAPCH_, Solyc12g006120.3.…	INIL01g19820.t1, INIL03g17273.t1, INIL03g17873.t1, INIL04g02411.t1, INIL11g05168.t1, INIL12g15836.t1	Lj0g3v0173119.1 Non Characterized Hit- tr|B9SD43|B9SD43_RICCO Ccaat-binding transcription factor subunit A_ putative_88.89_0_no description_Histone-fold; Histone-fold_Histone-fold; CCAAT-BINDING TRANSCRIPTION FACTOR SUBUNIT A_CUFF.10872.1, Lj0g3v0173119.2 Non Characterized Hit- tr|B9SD43|B9SD43_RICCO Ccaat-binding transcription factor subunit A_ putative_88.89_0_no description_Histone-fold; Histo…	Am01g26480.P02, Am01g28560.P01, Am01g57840.P01, Am07g23770.P01, Am07g23770.P02, Am07g23770.P03, Am07g35050.P01, Am07g35050.P02, Am08g25780.P01	Potri.001G367500.1.p pacid=42792278 transcript=Potri.001G367500.1 locus=Potri.001G367500 ID=Potri.001G367500.1.v4.1 annot-version=v4.1, Potri.006G005500.3.p pacid=42767858 transcript=Potri.006G005500.3 locus=Potri.006G005500 ID=Potri.006G005500.3.v4.1 annot-version=v4.1, Potri.008G044800.4.p pacid=42806540 transcript=Potri.008G044800.4 locus=Potri.008G044800 ID=Potri.008G044800.4.v4.1 annot-versi…	Os01t0834400-01 Similar to HAP3., Os01t0834400-02 CCAAT-box binding transcription factor_ Chloroplast biogenesis, Os03t0413000-01 Similar to Potential histone-like transcription factor., Os05t0463800-01 Similar to Nuclear transcription factor Y subunit B-3., Os05t0463800-02 CCAAT-box binding transcription factor_ Chloroplast biogenesis, Os05t0573500-01 CCAAT-box binding transcription factor_ Chlo…
OG0000083	htrionum.r.g13166.p1, htrionum.r.g14822.p1, htrionum.r.g19510.p1, htrionum.r.g35436.p1, htrionum.r.g52671.p1, htrionum.r.g82212.p1, htrionum.r.g85824.p1, htrionum.r.g85957.p1, htrionum.p.g28932.p1, htrionum.p.g44634.p1, htrionum.p.g4679.p1, htrionum.p.g61352.p1, htrionum.p.g61661.p1, htrionum.p.g82375.p1, htrionum.p.g83277.p1, htrionum.p.g84709.p1, htrionum.p.g84710.p1, htrionum.p.g93715.p1	XP_038991289.1 uncharacterized protein LOC120114433, XP_038999454.1 uncharacterized protein LOC120124992, XP_039015147.1 uncharacterized protein LOC120145361, XP_039017034.1 uncharacterized protein LOC120147807, XP_039023138.1 glutathione amide-dependent peroxidase-like, XP_039036196.1 uncharacterized protein LOC120172944, XP_039038351.1 uncharacterized protein LOC120175865, XP_039054523.1 unchar…		Solyc01g162220.1.1 ABC transporter C family member 2 _AHRD V3.11 *-* tr|A0A2G2XMH6|A0A2G2XMH6_CAPBA_, Solyc01g163070.1.1 DUF4219 domain-containing protein/UBN2 domain-containing protein _AHRD V3.11 *** tr|A0A1Q3B201|A0A1Q3B201_CEPFO_, Solyc02g160140.1.1 DUF4219 domain-containing protein/UBN2 domain-containing protein _AHRD V3.11 *** tr|A0A1Q3C7Q5|A0A1Q3C7Q5_CEPFO_, Solyc02g160150.1.1 DUF4219 doma…	INIL00g22259.t1, INIL00g33988.t1, INIL01g15935.t1, INIL06g16189.t1, INIL09g26362.t1, INIL11g39642.t1, INIL14g29716.t1	Lj0g3v0045779.1 tr|B9P9W3|B9P9W3_POPTR Predicted protein _Fragment_ OS=Populus trichocarpa GN=POPTRDRAFT_794204 PE=4_51.28_0.001_ _CUFF.2116.1, Lj1g3v2923000.1 Non Characterized Hit- tr|A5BMC0|A5BMC0_VITVI Putative uncharacterized protein OS=Vitis vinifera GN=_57.14_4e-19_seg_NULL; DUF4219_Domain of unknown function DUF4219_CUFF.29681.1, Lj1g3v4593250.1 Non Characterized Hit- tr|A5ADA3|A5ADA3_VIT…	Am01g09190.P01, Am01g18440.P01, Am02g20620.P01, Am02g26850.P01, Am03g06450.P01, Am03g23430.P01, Am03g23540.P01, Am04g00900.P01, Am04g24250.P01, Am05g00150.P01, Am05g00160.P01, Am05g13870.P01, Am05g26450.P01, Am05g26690.P01, Am05g42090.P01, Am06g05390.P01, Am06g08890.P01, Am06g11260.P01, Am06g22400.P01, Am06g29750.P01, Am07g08180.P01, Am07g09200.P01, Am08g02690.P01, Am08g15840.P01, Am08g20060.P01,…
OG0000084	htrionum.r.g246.p1, htrionum.r.g24675.p1, htrionum.r.g75342.p1, htrionum.r.g77816.p1	XP_038990790.1 histone H4, XP_038993090.1 histone H4, XP_039002351.1 histone H4, XP_039004462.1 histone H4, XP_039008586.1 histone H4, XP_039012887.1 histone H4, XP_039012888.1 histone H4, XP_039013059.1 histone H4, XP_039013445.1 histone H4, XP_039017299.1 histone H4, XP_039019499.1 histone H4, XP_039021814.1 histone H4, XP_039026392.1 histone H4, XP_039027905.1 histone H4, XP_039028632.1 histon…	AT1G07660.1 | Symbols_ no symbol available | no full name available | chr1_2369212-2369523 FORWARD LENGTH=103, AT1G07820.1 | Symbols_ no symbol available | no full name available | chr1_2421435-2421746 REVERSE LENGTH=103, AT1G07820.2 | Symbols_ no symbol available | no full name available | chr1_2421435-2421746 REVERSE LENGTH=103, AT2G28740.1 | Symbols_ HIS4 | histone H4 | chr2_12329643-12329954 …	Solyc04g011390.1.1 Histone H4 _AHRD V3.3 *-* F2E7L1_HORVV_, Solyc05g054610.1.1 Histone H4 _AHRD V3.3 *-* F2E7L1_HORVV_, Solyc06g005420.1.1 Histone H4 _AHRD V3.3 *-* F2E7L1_HORVV_, Solyc06g005430.1.1 Histone H4 _AHRD V3.3 *-* F2E7L1_HORVV_, Solyc06g072240.1.1 Histone H4 _AHRD V3.3 *-* F2E7L1_HORVV_, Solyc06g075830.2.1 Histone H4 _AHRD V3.3 *-* F2E7L1_HORVV_, Solyc06g075850.1.1 Histone H4 _AHRD V3.…	INIL03g06286.t1, INIL04g34033.t1, INIL04g34035.t1, INIL04g34036.t1, INIL04g34039.t1, INIL04g34042.t1, INIL05g24277.t1, INIL07g00455.t1, INIL11g18381.t1, INIL12g22147.t1, INIL12g22148.t1, INIL12g22182.t1	Lj0g3v0088269.1 tr|J3M0Q9|J3M0Q9_ORYBR Histone H4 OS=Oryza brachyantha GN=OB04G29840 PE=3 SV=1_98.06_0_Histone_Histone core; HISTONE H4_Histone H4; Histone-fold_Histone-fold; Histone H4_Histone H4; no de_CUFF.4729.1, Lj0g3v0127649.1 tr|F2E7L1|F2E7L1_HORVD Predicted protein OS=Hordeum vulgare var. distichum PE=2 SV=1_100_0_Histone H4_Histone H4; Histone_Histone core; seg_NULL; HISTONEH4_Histone H4…	Am01g25890.P01, Am01g26760.P01, Am01g37080.P01, Am07g22230.P01, Am07g35460.P01, Am07g35470.P01, Am07g36700.P01, Am08g34330.P01, Am08g35960.P01	Potri.005G115300.1.p pacid=42802685 transcript=Potri.005G115300.1 locus=Potri.005G115300 ID=Potri.005G115300.1.v4.1 annot-version=v4.1, Potri.005G115601.1.p pacid=42803062 transcript=Potri.005G115601.1 locus=Potri.005G115601 ID=Potri.005G115601.1.v4.1 annot-version=v4.1, Potri.006G168100.1.p pacid=42767787 transcript=Potri.006G168100.1 locus=Potri.006G168100 ID=Potri.006G168100.1.v4.1 annot-versi…	Os01t0835900-00 Similar to Histone H4., Os02t0684500-00 Similar to Histone H4., Os03t0119900-01 Similar to Histone H4., Os04t0583600-01 Similar to Histone H4., Os05t0462700-01 Similar to Histone H4., Os05t0466600-01 Similar to Histone H4., Os07t0549900-00 Similar to Histone H4., Os09t0433600-01 Histone H4_ Regulation of plant height, Os09t0553100-00 Similar to Histone H4., Os10t0539500-01 Similar…
OG0000085	htrionum.r.g5049.p1, htrionum.r.g50515.p1, htrionum.r.g55138.p1, htrionum.r.g57199.p1, htrionum.r.g57200.p1, htrionum.r.g65311.p1, htrionum.r.g65315.p1, htrionum.r.g65322.p1, htrionum.r.g67828.p1, htrionum.p.g65406.p1	XP_038991041.1 protein SRG1-like, XP_039017092.1 codeine O-demethylase-like, XP_039017117.1 protein SRG1-like_ partial, XP_039022885.1 protein SRG1-like isoform X1, XP_039022886.1 protein SRG1-like isoform X2, XP_039022887.1 protein SRG1-like isoform X3, XP_039057863.1 protein SRG1-like, XP_039057889.1 protein SRG1-like, XP_039057890.1 protein SRG1-like, XP_039057891.1 protein SRG1-like, XP_03905…	AT1G17010.1 | Symbols_ no symbol available | no full name available | chr1_5817667-5819183 FORWARD LENGTH=361, AT1G17020.1 | Symbols_ ATSRG1_ SRG1 | SENESCENCE-RELATED GENE 1_ senescence-related gene 1 | chr1_5820258-5821741 FORWARD LENGTH=358, AT1G78550.1 | Symbols_ no symbol available | no full name available | chr1_29545031-29546360 REVERSE LENGTH=356, AT1G78550.2 | Symbols_ no symbol availabl…	Solyc02g071380.2.1 2-oxoglutarate _2OG_ and Fe_II_-dependent oxygenase superfamily protein _AHRD V3.3 *** F4I629_ARATH_, Solyc02g071400.3.1 2-oxoglutarate _2OG_ and Fe_II_-dependent oxygenase superfamily protein _AHRD V3.3 *** F4I629_ARATH_, Solyc02g071410.3.1 2-oxoglutarate _2OG_ and Fe_II_-dependent oxygenase superfamily protein _AHRD V3.3 *** Q9SB33_ARATH_, Solyc02g071430.3.1 2-oxoglutarate _2…	INIL06g05780.t1, INIL06g05781.t1, INIL06g05783.t1, INIL06g05792.t1, INIL06g05795.t1, INIL06g05798.t1, INIL06g05800.t1, INIL06g29950.t1, INIL06g32408.t1, INIL06g32409.t1, INIL06g32411.t1, INIL06g32415.t1, INIL06g32416.t1, INIL06g32420.t1, INIL06g32423.t1	Lj0g3v0087229.1 Non Characterized Hit- tr|I1K3B8|I1K3B8_SOYBN Uncharacterized protein OS=Glycine max GN=Gma.14806 PE_71.66_0_Clavaminate synthase-like_NULL; 2OG-FeII_Oxy_Oxoglutarate/iron-dependent dioxygenase; no description_CUFF.4647.1, Lj0g3v0163149.1 Non Characterized Hit- tr|I1LVB3|I1LVB3_SOYBN Uncharacterized protein OS=Glycine max GN=Gma.29937 PE_80.17_0_no description_NULL; seg_NULL; DIOX…	Am02g02940.P01, Am02g02940.P02, Am02g02940.P03, Am02g02940.P04, Am02g02940.P05, Am02g02940.P06, Am02g02940.P07, Am02g02940.P08, Am02g02950.P01, Am07g17360.P01, Am07g17360.P02, Am07g17370.P01, Am07g17370.P02	Potri.001G355100.1.p pacid=42793485 transcript=Potri.001G355100.1 locus=Potri.001G355100 ID=Potri.001G355100.1.v4.1 annot-version=v4.1, Potri.001G381700.1.p pacid=42788074 transcript=Potri.001G381700.1 locus=Potri.001G381700 ID=Potri.001G381700.1.v4.1 annot-version=v4.1, Potri.001G382400.1.p pacid=42792850 transcript=Potri.001G382400.1 locus=Potri.001G382400 ID=Potri.001G382400.1.v4.1 annot-versi…
OG0000086					INIL00g10197.t1, INIL00g19633.t1, INIL00g22417.t1, INIL00g38836.t1, INIL01g01645.t1, INIL01g01655.t1, INIL01g15861.t1, INIL01g19674.t1, INIL01g19969.t1, INIL01g20314.t1, INIL01g25206.t1, INIL01g25733.t1, INIL01g25735.t1, INIL01g36555.t1, INIL01g36770.t1, INIL01g42461.t1, INIL02g02208.t1, INIL02g05699.t1, INIL02g10405.t1, INIL02g11896.t1, INIL02g11896.t2, INIL03g01780.t1, INIL03g20388.t1, INIL03g2…				Os03t0581100-01 Hypothetical conserved gene.
OG0000087	htrionum.r.g19341.p1, htrionum.r.g19346.p1, htrionum.r.g19358.p1, htrionum.r.g19360.p1, htrionum.r.g19361.p1, htrionum.r.g19364.p1, htrionum.r.g55035.p1, htrionum.r.g57640.p1, htrionum.r.g57643.p1, htrionum.r.g58220.p1, htrionum.r.g59726.p1, htrionum.r.g86846.p1, htrionum.p.g78444.p1, htrionum.p.g79065.p1, htrionum.p.g92521.p1	XP_039002920.1 probable O-methyltransferase 3, XP_039002921.1 probable O-methyltransferase 3, XP_039023505.1 trans-resveratrol di-O-methyltransferase-like, XP_039023510.1 probable O-methyltransferase 3, XP_039023512.1 trans-resveratrol di-O-methyltransferase-like, XP_039036151.1 trans-resveratrol di-O-methyltransferase-like, XP_039036152.1 trans-resveratrol di-O-methyltransferase-like, XP_0390373…		Solyc01g068550.3.1 O-methyltransferase _AHRD V3.11 *** tr|A0A1B4Z3W3|A0A1B4Z3W3_9ROSA_, Solyc02g077510.4.1 O-methyltransferase _AHRD V3.3 *** A0A2S1PVB3_CAMAC_, Solyc02g077520.3.1 O-methyltransferase _AHRD V3.3 *** A0A2S1PVB3_CAMAC_, Solyc02g077530.2.1 O-methyltransferase _AHRD V3.3 *** A0A2S1PVB3_CAMAC_, Solyc03g097700.3.1 O-methyltransferase _AHRD V3.3 *** F6M2M1_VITPS_, Solyc03g097703.1.1 8-hy…		Lj0g3v0114299.1 Non Characterized Hit- tr|I1MBI1|I1MBI1_SOYBN Uncharacterized protein OS=Glycine max PE=4 SV=1_76.11_0_SAM_MT_COMT_O-methyltransferase_ caffeic acid-type; no description_Winged helix-turn-helix transcrip_CUFF.6658.1, Lj0g3v0213609.1 Non Characterized Hit- tr|I1KEW1|I1KEW1_SOYBN Uncharacterized protein OS=Glycine max GN=Gma.22144 PE_65.56_0_no description_Winged helix-turn-helix tr…	Am01g13950.P01, Am01g14060.P01, Am01g53680.P01, Am01g53690.P01, Am01g54480.P01, Am07g07820.P01, Am07g07830.P01, Am07g09480.P01, Am07g16110.P01	Potri.004G050400.2.p pacid=42794459 transcript=Potri.004G050400.2 locus=Potri.004G050400 ID=Potri.004G050400.2.v4.1 annot-version=v4.1, Potri.004G050500.1.p pacid=42795744 transcript=Potri.004G050500.1 locus=Potri.004G050500 ID=Potri.004G050500.1.v4.1 annot-version=v4.1, Potri.011G059500.1.p pacid=42780802 transcript=Potri.011G059500.1 locus=Potri.011G059500 ID=Potri.011G059500.1.v4.1 annot-versi…	Os01t0753300-01 Acetyl-serotonin methyltransferase_ Melatonin biosynthesis, Os04t0196200-01 Acetyl-serotonin methyltransferase_ Melatonin biosynthesis, Os05t0515500-01 Acetyl-serotonin methyltransferase_ Melatonin biosynthesis, Os05t0515600-01 Similar to O-methyltransferase ZRP4 _EC 2.1.1.-_ _OMT_., Os07t0462800-00 O-methyltransferase_ family 2 domain containing protein., Os07t0463600-00 O-methyl…
OG0000088	htrionum.r.g14068.p1, htrionum.r.g21998.p1, htrionum.r.g21999.p1, htrionum.r.g23535.p1, htrionum.r.g26130.p1, htrionum.r.g37848.p1, htrionum.r.g43610.p1, htrionum.r.g55938.p1, htrionum.r.g76562.p1, htrionum.p.g51942.p1	XP_038992951.1 heavy metal-associated isoprenylated plant protein 12-like, XP_038994968.1 heavy metal-associated isoprenylated plant protein 39-like isoform X1, XP_038994969.1 heavy metal-associated isoprenylated plant protein 39-like isoform X2, XP_038996537.1 heavy metal-associated isoprenylated plant protein 39-like, XP_038999340.1 heavy metal-associated isoprenylated plant protein 39-like, XP…	AT1G01490.1 | Symbols_ AtHMP01 | Heavy Metal Protein 1 | chr1_180401-182066 REVERSE LENGTH=177, AT1G01490.2 | Symbols_ AtHMP01 | Heavy Metal Protein 1 | chr1_180401-182066 REVERSE LENGTH=177, AT1G01490.3 | Symbols_ AtHMP01 | Heavy Metal Protein 1 | chr1_180401-180835 REVERSE LENGTH=144, AT1G01490.4 | Symbols_ AtHMP01 | Heavy Metal Protein 1 | chr1_180401-181680 REVERSE LENGTH=204, AT5G52740.1 | S…	Solyc01g095070.5.1 Heavy-metal-associated domain-containing protein _AHRD V3.11 *-* tr|A0A2K3M9T4|A0A2K3M9T4_TRIPR_, Solyc03g007870.3.1 heavy metal-associated isoprenylated plant protein 3-like _AHRD V3.3 *** A0A1U8G733_CAPAN_, Solyc05g049990.4.1 Heavy metal-associated isoprenylated plant protein _AHRD V3.3 *-* A0A2R6R9M9_ACTCH_, Solyc06g036310.3.1 Heavy metal-associated isoprenylated plant prote…	INIL02g05712.t1, INIL05g22876.t1, INIL05g24003.t1, INIL05g24003.t2, INIL05g24003.t3, INIL12g01524.t1	Lj0g3v0039469.1 Non Characterized Hit- tr|I3SL47|I3SL47_MEDTR Uncharacterized protein OS=Medicago truncatula PE=2 SV_70_2e-19_HMA_ heavy metal-associated domain_Heavy metal-associated domain_ HMA; seg_NULL; UNCHARACTERIZED_NUL_CUFF.1798.1, Lj0g3v0039469.2 Non Characterized Hit- tr|I3SS97|I3SS97_MEDTR Uncharacterized protein OS=Medicago truncatula PE=2 SV_88.24_1e-18_seg_NULL; UNCHARACTERIZED_NULL…	Am02g33160.P01, Am02g33160.P02, Am04g26390.P01, Am04g26390.P02, Am05g20550.P01, Am07g06240.P01, Am07g06240.P02	Potri.001G099500.2.p pacid=42791002 transcript=Potri.001G099500.2 locus=Potri.001G099500 ID=Potri.001G099500.2.v4.1 annot-version=v4.1, Potri.001G099500.3.p pacid=42791003 transcript=Potri.001G099500.3 locus=Potri.001G099500 ID=Potri.001G099500.3.v4.1 annot-version=v4.1, Potri.002G163400.1.p pacid=42778963 transcript=Potri.002G163400.1 locus=Potri.002G163400 ID=Potri.002G163400.1.v4.1 annot-versi…	Os03t0126700-01 Similar to Barley stem rust resistance protein., Os04t0667600-01 Heavy metal transport/detoxification protein domain containing protein., Os10t0532300-01 Heavy metal transport/detoxification protein domain containing protein., Os12t0421000-01 Similar to Barley stem rust resistance protein.
OG0000089	htrionum.r.g32928.p1, htrionum.r.g3864.p1, htrionum.r.g39272.p1, htrionum.r.g39273.p1, htrionum.r.g46760.p1, htrionum.r.g46762.p1, htrionum.r.g56727.p1, htrionum.r.g69979.p1, htrionum.r.g81625.p1, htrionum.r.g81626.p1, htrionum.r.g9435.p1, htrionum.p.g49466.p1	XP_039008900.1 scarecrow-like protein 30, XP_039012735.1 scarecrow-like protein 14, XP_039012855.1 scarecrow-like protein 34, XP_039012856.1 scarecrow-like protein 34, XP_039017256.1 scarecrow-like protein 14, XP_039017257.1 scarecrow-like protein 14 isoform X1, XP_039017258.1 scarecrow-like protein 14 isoform X2, XP_039026443.1 scarecrow-like protein 34, XP_039026444.1 LOW QUALITY PROTEIN_ scare…	AT1G07520.1 | Symbols_ no symbol available | no full name available | chr1_2309718-2311805 REVERSE LENGTH=695, AT1G07520.2 | Symbols_ no symbol available | no full name available | chr1_2309718-2311313 REVERSE LENGTH=531, AT1G07520.3 | Symbols_ no symbol available | no full name available | chr1_2309718-2311808 REVERSE LENGTH=696, AT1G07520.4 | Symbols_ no symbol available | no full name availabl…	Solyc01g100200.3.1 gras4, Solyc06g076280.3.1 Transcription factor GRAS _AHRD V3.3 *** A0A2U1MZS4_ARTAN_, Solyc06g082530.3.1 Scarecrow-like protein 9 _AHRD V3.3 *** A0A1U8HB18_CAPAN_, Solyc09g010920.1.1 Transcription factor GRAS _AHRD V3.3 *** A0A200R547_9MAGN_, Solyc10g086530.1.1 Transcription factor GRAS _AHRD V3.3 *** A0A200R547_9MAGN_	INIL04g28581.t1, INIL05g24250.t1, INIL05g31931.t1, INIL06g16218.t1, INIL06g29902.t1, INIL07g06255.t1, INIL07g06257.t1, INIL12g22215.t1, INIL12g22216.t1, INIL12g22217.t1, INIL12g22218.t1	Lj0g3v0130909.1 tr|G7JUT6|G7JUT6_MEDTR SCARECROW-like protein OS=Medicago truncatula GN=MTR_4g064150 PE=4 SV=1_67.91_0_FAMILY NOT NAMED_NULL; seg_NULL; GRAS_Transcription factor GRAS_CUFF.7945.1, Lj0g3v0167879.1 tr|G7JUT6|G7JUT6_MEDTR SCARECROW-like protein OS=Medicago truncatula GN=MTR_4g064150 PE=4 SV=1_59.68_0_seg_NULL; FAMILY NOT NAMED_NULL; GRAS_Transcription factor GRAS_CUFF.10570.1, Lj0g3v…	Am01g36530.P01, Am02g26430.P01, Am06g27500.P01, Am06g27520.P01, Am06g27530.P01, Am06g27540.P01, Am06g27560.P01, Am07g35700.P01, Am07g35700.P02, Am08g34610.P01, Am08g34630.P01	Potri.001G241700.2.p pacid=42793005 transcript=Potri.001G241700.2 locus=Potri.001G241700 ID=Potri.001G241700.2.v4.1 annot-version=v4.1, Potri.001G241700.3.p pacid=42793006 transcript=Potri.001G241700.3 locus=Potri.001G241700 ID=Potri.001G241700.3.v4.1 annot-version=v4.1, Potri.001G241800.1.p pacid=42789604 transcript=Potri.001G241800.1 locus=Potri.001G241800 ID=Potri.001G241800.1.v4.1 annot-versi…	Os04t0590400-01 GRAS transcription factor_ Drought stress response, Os12t0573200-01 GRAS transcription factor domain containing protein.
OG0000090	htrionum.r.g31932.p1, htrionum.r.g32504.p1, htrionum.r.g41786.p1, htrionum.r.g50781.p1, htrionum.r.g55283.p1, htrionum.r.g63286.p1, htrionum.r.g64981.p1, htrionum.r.g6551.p1, htrionum.r.g70945.p1, htrionum.r.g82182.p1, htrionum.r.g83055.p1, htrionum.r.g83492.p1, htrionum.r.g87010.p1, htrionum.p.g18511.p1, htrionum.p.g24648.p1, htrionum.p.g31433.p1, htrionum.p.g35837.p1, htrionum.p.g61320.p1, htri…	XP_038991550.1 beta-galactosidase-like, XP_038996850.1 beta-galactosidase 3-like, XP_039030398.1 beta-galactosidase 5-like, XP_039032681.1 beta-galactosidase-like isoform X1, XP_039032682.1 beta-galactosidase-like isoform X2, XP_039036197.1 beta-galactosidase 3-like, XP_039041148.1 beta-galactosidase 1-like, XP_039044201.1 beta-galactosidase 5-like, XP_039049370.1 beta-galactosidase 5-like, XP_03…	AT1G45130.1 | Symbols_ AtBGAL5_ BGAL5 | beta-galactosidase 5 | chr1_17065447-17069110 FORWARD LENGTH=732, AT1G45130.2 | Symbols_ AtBGAL5_ BGAL5 | beta-galactosidase 5 | chr1_17065899-17069110 FORWARD LENGTH=653, AT3G13750.1 | Symbols_ BGAL1 | beta galactosidase 1_ beta-galactosidase 1 | chr3_4511192-4515756 FORWARD LENGTH=847, AT3G52840.1 | Symbols_ BGAL2 | beta-galactosidase 2 | chr3_19581244-19…	Solyc01g110000.3.1 Beta-galactosidase _AHRD V3.3 *** A0A2G3BW46_CAPCH_, Solyc02g084720.3.1 beta-galactosidase 6, Solyc03g121540.3.1 beta-galactosidase 3, Solyc04g080840.3.1 Beta-galactosidase _AHRD V3.3 *** A0A2G2X180_CAPBA_, Solyc06g062580.3.1 Beta-galactosidase _AHRD V3.3 *** A0A2G3C8Y3_CAPCH_, Solyc12g008840.2.1 beta-galactosidase 4, Solyc12g044880.2.1 ss-galactosidase_ clone tEG1B	INIL02g39962.t1, INIL05g09536.t1, INIL09g21611.t1, INIL14g35178.t1	Lj0g3v0060619.1 tr|A2Q448|A2Q448_MEDTR Beta-galactosidase OS=Medicago truncatula GN=MTR_2g100110 PE=3 SV=1_89.36_0__Trans_glycosidases_Glycoside hydrolase_ superfamily; Galactose-binding domain-like_Galactose-bindin_NODE_50243_length_1787_cov_65.561279.path1.1, Lj0g3v0285159.1 tr|I1JCK7|I1JCK7_SOYBN Beta-galactosidase OS=Glycine max GN=Gma.49624 PE=3 SV=1_89.25_0_no description_Glycoside hydrolas…	Am01g45330.P01, Am01g45330.P02, Am03g26820.P01, Am03g26820.P02, Am03g26820.P03, Am05g44370.P01, Am06g29450.P01, Am06g29450.P02, Am08g31780.P01	Potri.001G200400.3.p pacid=42790094 transcript=Potri.001G200400.3 locus=Potri.001G200400 ID=Potri.001G200400.3.v4.1 annot-version=v4.1, Potri.003G038500.2.p pacid=42784697 transcript=Potri.003G038500.2 locus=Potri.003G038500 ID=Potri.003G038500.2.v4.1 annot-version=v4.1, Potri.003G038500.5.p pacid=42784699 transcript=Potri.003G038500.5 locus=Potri.003G038500 ID=Potri.003G038500.5.v4.1 annot-versi…	Os01t0580200-01 Similar to Beta-galactosidase precursor _EC 3.2.1.23_ _Lactase_., Os03t0165400-01 Beta-galactosidase, Os06t0573600-01 Beta-galactosidase
OG0000091	htrionum.r.g17383.p1, htrionum.r.g65058.p1, htrionum.p.g51363.p1, htrionum.p.g51364.p1, htrionum.p.g51365.p1, htrionum.p.g52828.p1, htrionum.p.g52829.p1, htrionum.p.g52830.p1, htrionum.p.g52831.p1, htrionum.p.g52832.p1, htrionum.p.g55764.p1, htrionum.p.g65140.p1, htrionum.p.g88715.p1	XP_039012650.1 cytochrome P450 76T24-like, XP_039012652.1 cytochrome P450 76T24-like, XP_039028819.1 geraniol 8-hydroxylase-like, XP_039045547.1 geraniol 8-hydroxylase-like, XP_039047970.1 geraniol 8-hydroxylase-like, XP_039050667.1 geraniol 8-hydroxylase-like, XP_039051949.1 cytochrome P450 76T24-like, XP_039062221.1 geraniol 8-hydroxylase-like	AT2G45560.3 | Symbols_ CYP76C1 | "cytochrome P450_ family 76_ subfamily C_ polypeptide 1" | chr2_18777391-18778354 REVERSE LENGTH=241, AT2G45580.1 | Symbols_ CYP76C3 | "cytochrome P450_ family 76_ subfamily C_ polypeptide 3" | chr2_18782388-18784286 REVERSE LENGTH=515, AT2G45580.2 | Symbols_ CYP76C3 | "cytochrome P450_ family 76_ subfamily C_ polypeptide 3" | chr2_18782388-18783663 REVERSE LENGTH…	Solyc02g065190.3.1 Cytochrome P450 _AHRD V3.3 *** A0A1U9X5Y9_THAGA_, Solyc02g065210.4.1 Cytochrome P450 _AHRD V3.3 *** A0A1U9X5Y9_THAGA_, Solyc02g065230.3.1 Cytochrome P450 _AHRD V3.3 *** A0A1U9X5Y9_THAGA_, Solyc02g090290.4.1 Geraniol 8-hydroxylase _AHRD V3.11 *** tr|A0A2G3D8R4|A0A2G3D8R4_CAPCH_, Solyc02g090300.3.1 Geraniol 8-hydroxylase _AHRD V3.3 *** A0A1U8FQZ4_CAPAN_, Solyc02g090350.4.1 Gerani…	INIL01g25659.t1, INIL04g34043.t1, INIL10g12482.t1, INIL11g05195.t1, INIL11g18825.t1, INIL11g18828.t1, INIL11g18829.t1, INIL11g18830.t1, INIL11g18832.t1, INIL11g18833.t1, INIL11g18834.t1, INIL12g30821.t1	Lj0g3v0020149.1 Non Characterized Hit- tr|I1KIM3|I1KIM3_SOYBN Uncharacterized protein OS=Glycine max PE=3 SV=1_56.6_0_seg_NULL; p450_Cytochrome P450; PROKAR_LIPOPROTEIN_NULL; FAMILY NOT NAMED_NULL; CYTOCHROME_P450_Cyto_CUFF.1121.1, Lj0g3v0194189.1 CUFF.12278.1, Lj0g3v0208479.1 Non Characterized Hit- tr|I1LJ26|I1LJ26_SOYBN Uncharacterized protein OS=Glycine max GN=Gma.38991 PE_65.35_0_EP450I_Cytoc…	Am01g46300.P01, Am01g48240.P01, Am02g38040.P01, Am02g38070.P01, Am02g41350.P01, Am02g41360.P01, Am02g41380.P01, Am02g41390.P01, Am02g41410.P01, Am02g41410.P02, Am02g41420.P01, Am02g41430.P01, Am03g01730.P01, Am03g09710.P01, Am06g24360.P01, Am07g24050.P01, Am08g23380.P01, Am08g32900.P01	Potri.001G113900.1.p pacid=42787702 transcript=Potri.001G113900.1 locus=Potri.001G113900 ID=Potri.001G113900.1.v4.1 annot-version=v4.1, Potri.001G113900.2.p pacid=42787703 transcript=Potri.001G113900.2 locus=Potri.001G113900 ID=Potri.001G113900.2.v4.1 annot-version=v4.1, Potri.002G150100.1.p pacid=42779693 transcript=Potri.002G150100.1 locus=Potri.002G150100 ID=Potri.002G150100.1.v4.1 annot-versi…	Os03t0248200-01 Similar to Cytochrome P450 family protein_ expressed., Os06t0294600-02 Cytochrome P450 family protein., Os09t0447300-01 Cytochrome P450 family protein., Os10t0164500-00 Similar to Cytochrome P450 family protein_ expressed., Os10t0165300-01 Cytochrome P450 family protein., Os10t0166600-01 Cytochrome P450 family protein.
OG0000092	htrionum.r.g10420.p1, htrionum.r.g18739.p1, htrionum.r.g18741.p1, htrionum.r.g57975.p1, htrionum.r.g77928.p1, htrionum.r.g77930.p1, htrionum.r.g83286.p1, htrionum.r.g83289.p1, htrionum.r.g9123.p1, htrionum.p.g2249.p1, htrionum.p.g2250.p2, htrionum.p.g42662.p1, htrionum.p.g77691.p1, htrionum.p.g85992.p1, htrionum.p.g92871.p1	XP_039003730.1 S-adenosyl-L-methionine_benzoic acid/salicylic acid carboxyl methyltransferase 3-like, XP_039028021.1 S-adenosyl-L-methionine_benzoic acid/salicylic acid carboxyl methyltransferase 3-like, XP_039040900.1 S-adenosyl-L-methionine_benzoic acid/salicylic acid carboxyl methyltransferase 3-like, XP_039051921.1 benzoate carboxyl methyltransferase-like, XP_039068509.1 salicylate carboxymet…	AT3G11480.1 | Symbols_ BSMT1_ ATBSMT1 | | chr3_3614544-3617137 FORWARD LENGTH=379, AT5G04370.1 | Symbols_ NAMT1 | | chr5_1232027-1233888 FORWARD LENGTH=396, AT5G04370.2 | Symbols_ NAMT1 | | chr5_1231856-1233888 FORWARD LENGTH=415, AT5G04370.3 | Symbols_ NAMT1 | | chr5_1232122-1233888 FORWARD LENGTH=401, AT5G04380.1 | Symbols_ no symbol available | no full name available | chr5_1234883-1236317 FOR…	Solyc01g080970.3.1 S-adenosyl-L-methionine-dependent methyltransferases superfamily protein _AHRD V3.3 *** A0A2U1L2R0_ARTAN_, Solyc01g080990.3.1 S-adenosyl-L-methionine-dependent methyltransferases superfamily protein _AHRD V3.3 *** A0A2U1LGR9_ARTAN_, Solyc04g055253.1.1 S-adenosyl-L-methionine-dependent methyltransferases superfamily protein _AHRD V3.3 *** A0A2U1PMX3_ARTAN_, Solyc04g055255.1.1 S-…	INIL12g08538.t1, INIL12g08539.t1, INIL13g07514.t1, INIL13g07515.t1, INIL13g07516.t1, INIL13g07518.t1, INIL13g07519.t1, INIL14g26107.t1, INIL14g35462.t1, INIL14g35463.t1, INIL14g35464.t1, INIL14g35465.t1, INIL14g35466.t1	Lj0g3v0111899.1 tr|B7FIK3|B7FIK3_MEDTR Jasmonate O-methyltransferase OS=Medicago truncatula GN=MTR_5g020940 PE=2 SV=_61.11_4e-17_Methyltransf_7_SAM dependent carboxyl methyltransferase; S-adenosyl-L-methionine-dependent methyltra_gene.g8446.t1.1, Lj0g3v0149879.1 Non Characterized Hit- tr|I1JCM8|I1JCM8_SOYBN Uncharacterized protein OS=Glycine max GN=Gma.12911 PE_72_0_S-adenosyl-L-methionine-depend…	Am02g14890.P01, Am02g14890.P02, Am02g21090.P01, Am02g39190.P01, Am02g39220.P01, Am02g39230.P01, Am02g39250.P01, Am02g39260.P01, Am02g39370.P01, Am02g39410.P01, Am02g42730.P01, Am02g52130.P01, Am04g08970.P01, Am04g08970.P02, Am04g08970.P03, Am04g08970.P04, Am05g04060.P01	Potri.007G021300.1.p pacid=42765609 transcript=Potri.007G021300.1 locus=Potri.007G021300 ID=Potri.007G021300.1.v4.1 annot-version=v4.1, Potri.014G168166.1.p pacid=42764796 transcript=Potri.014G168166.1 locus=Potri.014G168166 ID=Potri.014G168166.1.v4.1 annot-version=v4.1, Potri.019G022000.1.p pacid=42774608 transcript=Potri.019G022000.1 locus=Potri.019G022000 ID=Potri.019G022000.1.v4.1 annot-versi…	Os02t0719600-01 SAM dependent carboxyl methyltransferase family protein., Os06t0241400-01 SAM dependent carboxyl methyltransferase family protein., Os06t0242000-01 Similar to benzoate carboxyl methyltransferase., Os06t0242700-01 SAM dependent carboxyl methyltransferase family protein., Os06t0242900-01 SAM dependent carboxyl methyltransferase domain containing protein., Os06t0243300-00 SAM depende…
OG0000093				Solyc00g007920.1.1 Unknown protein, Solyc00g007930.1.1 Unknown protein, Solyc00g007940.1.1 Unknown protein, Solyc00g016590.1.1 Unknown protein, Solyc00g160750.1.1 Polyadenylate-binding protein RBP47B _AHRD V3.11 *-* tr|A0A2G3BE08|A0A2G3BE08_CAPCH_, Solyc00g500005.1.1 Unknown protein, Solyc00g500007.1.1 Unknown protein, Solyc00g500008.1.1 Unknown protein, Solyc00g500009.1.1 Unknown protein, Solyc0…
OG0000094	htrionum.r.g17630.p1, htrionum.r.g17631.p1, htrionum.r.g28458.p1, htrionum.r.g48696.p1, htrionum.r.g54392.p1, htrionum.r.g54401.p1, htrionum.r.g54405.p1, htrionum.r.g54406.p1, htrionum.r.g54409.p1, htrionum.r.g54411.p1, htrionum.r.g57092.p1, htrionum.r.g57096.p1, htrionum.p.g15496.p1, htrionum.p.g56920.p1, htrionum.p.g56928.p1, htrionum.p.g56941.p1	XP_039000747.1 _R_-limonene synthase 1_ chloroplastic-like, XP_039008959.1 probable terpene synthase 12, XP_039009670.1 _R_-limonene synthase 1_ chloroplastic-like, XP_039013124.1 probable terpene synthase 12, XP_039016299.1 terpene synthase 10-like, XP_039019442.1 probable terpene synthase 12, XP_039019443.1 probable terpene synthase 12	AT2G24210.1 | Symbols_ TPS10 | terpene synthase 10 | chr2_10294330-10297401 FORWARD LENGTH=591, AT3G25810.1 | Symbols_ no symbol available | no full name available | chr3_9430805-9433844 FORWARD LENGTH=598, AT3G25820.1 | Symbols_ TPS-CIN_ ATTPS-CIN_ TPS23 | "terpene synthase-like sequence-1_8-cineole" | chr3_9439282-9442053 FORWARD LENGTH=600, AT3G25820.2 | Symbols_ TPS-CIN_ ATTPS-CIN_ TPS23 | "t…	Solyc01g105850.3.1 _-_-camphene/tricyclene synthase_ chloroplastic _AHRD V3.3 *** A0A2G3AWS7_CAPCH_, Solyc01g105870.3.1 _-_-camphene/tricyclene synthase_ chloroplastic _AHRD V3.3 *** TPS3_SOLLC_, Solyc01g105880.4.1 Monoterpenoid synthase 2, Solyc01g105890.3.1 Monoterpene synthase 1, Solyc01g105900.2.1 Beta myrcene/limonene synthase _AHRD V3.3 *** G1JUH4_SOLLC_, Solyc01g105910.2.1 Cineol synthase …	INIL03g17768.t1, INIL04g39578.t1, INIL04g39580.t1, INIL04g39582.t1, INIL06g36521.t1, INIL06g36523.t1, INIL06g36524.t1, INIL06g36525.t1, INIL07g33747.t1, INIL08g27136.t1, INIL08g27137.t1, INIL08g27138.t1, INIL08g27139.t1, INIL08g27140.t1, INIL08g30711.t1, INIL08g30711.t2, INIL14g41803.t1, INIL14g41804.t1	Lj0g3v0094939.1 tr|G7IQS8|G7IQS8_MEDTR _R_-limonene synthase OS=Medicago truncatula GN=MTR_2g065450 PE=4 SV=1_60.91_0_FAMILY NOT NAMED_NULL; Terpene_synth_C_Terpene synthase_ metal-binding domain; no description_Terpen_CUFF.5273.1, Lj0g3v0356449.1 tr|B1P189|B1P189_PHALU Beta-ocimene synthase OS=Phaseolus lunatus GN=OS PE=2 SV=1_68.31_0_Terpenoid cyclases/Protein prenyltransferases_Terpenoid cycla…	Am01g50320.P01, Am05g41310.P01, Am05g41340.P01, Am05g41350.P01, Am05g41350.P02, Am05g41360.P01, Am05g41360.P02, Am05g41390.P01	Potri.001G308200.1.p pacid=42789581 transcript=Potri.001G308200.1 locus=Potri.001G308200 ID=Potri.001G308200.1.v4.1 annot-version=v4.1, Potri.001G308300.1.p pacid=42790495 transcript=Potri.001G308300.1 locus=Potri.001G308300 ID=Potri.001G308300.1.v4.1 annot-version=v4.1, Potri.007G118600.1.p pacid=42765605 transcript=Potri.007G118600.1 locus=Potri.007G118600 ID=Potri.007G118600.1.v4.1 annot-versi…
OG0000095	htrionum.r.g22575.p1, htrionum.r.g2578.p1, htrionum.r.g30028.p1, htrionum.r.g45077.p1, htrionum.r.g5931.p1, htrionum.r.g69019.p1, htrionum.r.g75919.p1, htrionum.r.g8980.p1, htrionum.p.g64388.p1	XP_039011082.1 F-box protein At5g07610-like, XP_039021859.1 F-box protein At5g07610-like, XP_039037112.1 LOW QUALITY PROTEIN_ F-box protein At5g07610-like, XP_039037114.1 F-box protein At5g07610-like, XP_039063458.1 F-box protein At5g07610-like, XP_039063496.1 F-box protein At5g07610-like	AT5G07610.1 | Symbols_ no symbol available | no full name available | chr5_2406068-2407330 FORWARD LENGTH=420	Solyc03g117270.1.1 F-box family protein _AHRD V3.3 *** A0A2U1L823_ARTAN_, Solyc04g071270.1.1 F-box family protein _AHRD V3.3 *** A0A2U1L823_ARTAN_, Solyc05g051583.1.1 F-box family protein _AHRD V3.3 *** A0A2U1L823_ARTAN_, Solyc05g051595.2.1 F-box domain _AHRD V3.11 *-* tr|A0A200R982|A0A200R982_9MAGN_, Solyc07g015800.1.1 F-box domain _AHRD V3.3 *** A0A200PM08_9MAGN_, Solyc07g160110.1.1 F-box domai…	INIL02g16822.t1, INIL02g17120.t1, INIL04g31633.t1, INIL05g23003.t1	Lj0g3v0011449.1 Non Characterized Hit- tr|B9R9X5|B9R9X5_RICCO Putative uncharacterized protein OS=Ricinus communis G_27.78_1e-18_F-box_F-box domain_ cyclin-like; F-box domain_F-box domain_ cyclin-like; F_box_assoc_1_ F-box protei_gene.g963.t1.1, Lj0g3v0235189.1 Non Characterized Hit- tr|B9RWF1|B9RWF1_RICCO Putative uncharacterized protein OS=Ricinus communis G_34.65_6e-19_seg_NULL; no description…	Am01g01190.P01, Am01g01200.P01, Am01g24240.P01, Am01g26860.P01, Am01g26870.P01, Am01g26900.P01, Am01g27630.P01, Am01g27640.P01, Am01g27650.P01, Am01g27660.P01, Am01g27680.P01, Am01g27700.P01, Am01g27710.P01, Am01g27720.P01, Am01g27860.P01, Am01g27960.P01, Am01g38810.P01, Am01g38810.P02, Am01g38820.P01, Am01g38830.P01, Am01g38830.P02, Am01g38860.P01, Am01g38950.P01, Am01g38950.P02, Am01g39670.P01,…	Potri.003G215900.1.p pacid=42784762 transcript=Potri.003G215900.1 locus=Potri.003G215900 ID=Potri.003G215900.1.v4.1 annot-version=v4.1, Potri.003G215900.2.p pacid=42784763 transcript=Potri.003G215900.2 locus=Potri.003G215900 ID=Potri.003G215900.2.v4.1 annot-version=v4.1, Potri.004G232700.1.p pacid=42795450 transcript=Potri.004G232700.1 locus=Potri.004G232700 ID=Potri.004G232700.1.v4.1 annot-versi…	Os02t0630000-01 F-box domain_ cyclin-like domain containing protein.
OG0000096	htrionum.r.g14410.p1, htrionum.r.g1481.p1, htrionum.r.g15188.p1, htrionum.r.g15270.p1, htrionum.r.g1589.p1, htrionum.r.g1647.p1, htrionum.r.g17818.p1, htrionum.r.g18132.p1, htrionum.r.g20265.p1, htrionum.r.g20266.p1, htrionum.r.g20283.p1, htrionum.r.g2088.p1, htrionum.r.g29933.p1, htrionum.r.g29942.p1, htrionum.r.g34516.p1, htrionum.r.g46748.p1, htrionum.r.g47922.p1, htrionum.r.g48303.p1, htrionu…	XP_039006985.1 uncharacterized protein LOC120134610, XP_039020091.1 uncharacterized protein LOC120151813, XP_039034121.1 uncharacterized protein LOC120170212_ partial					Am02g20110.P01, Am04g06340.P01, Am05g35200.P01
OG0000097	htrionum.r.g10848.p1, htrionum.r.g15513.p1, htrionum.r.g17767.p1, htrionum.r.g28407.p1, htrionum.r.g42889.p1, htrionum.r.g47669.p1, htrionum.r.g53061.p1, htrionum.r.g59339.p1, htrionum.r.g61351.p1, htrionum.r.g88767.p1, htrionum.p.g40407.p1, htrionum.p.g4201.p1, htrionum.p.g49611.p1, htrionum.p.g53030.p2, htrionum.p.g67043.p1, htrionum.p.g67056.p1	XP_038992477.1 uncharacterized protein LOC120115934 isoform X1, XP_038992478.1 uncharacterized protein LOC120115934 isoform X2, XP_039002687.1 uncharacterized protein LOC120129181 isoform X1, XP_039002688.1 uncharacterized protein LOC120129181 isoform X2, XP_039006732.1 uncharacterized protein LOC120134366, XP_039008979.1 uncharacterized protein LOC120137245 isoform X1, XP_039008980.1 uncharacter…	AT1G13390.1 | Symbols_ no symbol available | no full name available | chr1_4592829-4593549 REVERSE LENGTH=176, AT1G13390.2 | Symbols_ no symbol available | no full name available | chr1_4592829-4593549 REVERSE LENGTH=176, AT1G68490.1 | Symbols_ no symbol available | no full name available | chr1_25693926-25694946 FORWARD LENGTH=183, AT3G02555.1 | Symbols_ no symbol available | no full name availa…	Solyc02g086000.2.1 Unknown protein, Solyc03g034230.3.1 hypothetical protein _AHRD V3.3 *** AT3G02555.2_, Solyc03g119520.5.1 BnaC05g48200D protein _AHRD V3.11 *** tr|A0A078HZC2|A0A078HZC2_BRANA_, Solyc04g007220.4.1 translocase subunit seca _AHRD V3.3 *** AT1G13390.2_, Solyc05g009360.4.1 translocase subunit seca _AHRD V3.3 *** AT1G13390.2_, Solyc06g069120.3.1 BnaA05g33450D protein _AHRD V3.3 *** A0…	INIL01g04870.t1, INIL03g15034.t1, INIL08g31035.t1, INIL09g33272.t1, INIL11g26575.t1	Lj0g3v0154489.1 Non Characterized Hit- tr|D7KWC6|D7KWC6_ARALL Putative uncharacterized protein OS=Arabidopsis lyrata_41.21_3e-19_ _gene.g11822.t1.1, Lj0g3v0286349.1 Non Characterized Hit- tr|C6T416|C6T416_SOYBN Putative uncharacterized protein OS=Glycine max PE=2 S_40.62_4e-19_ _gene.g22289.t1.1, Lj1g3v3315220.1 Non Characterized Hit- tr|D9J002|D9J002_HEVBR Putative uncharacterized protein OS=Hev…	Am01g13070.P01, Am03g21690.P01, Am05g27650.P01, Am08g01620.P01	Potri.004G099800.2.p pacid=42795369 transcript=Potri.004G099800.2 locus=Potri.004G099800 ID=Potri.004G099800.2.v4.1 annot-version=v4.1, Potri.004G099800.4.p pacid=42795370 transcript=Potri.004G099800.4 locus=Potri.004G099800 ID=Potri.004G099800.4.v4.1 annot-version=v4.1, Potri.008G121000.3.p pacid=42808510 transcript=Potri.008G121000.3 locus=Potri.008G121000 ID=Potri.008G121000.3.v4.1 annot-versi…	Os06t0661766-00 Hypothetical conserved gene., Os12t0600701-00 Conserved hypothetical protein.
OG0000098	htrionum.r.g10062.p1, htrionum.r.g10406.p1, htrionum.r.g21285.p1, htrionum.r.g29407.p1, htrionum.r.g31943.p1, htrionum.r.g36272.p1, htrionum.r.g38829.p1, htrionum.r.g41789.p1, htrionum.r.g61733.p1, htrionum.r.g66428.p1, htrionum.r.g70960.p1, htrionum.r.g72439.p1, htrionum.r.g83487.p1, htrionum.r.g85856.p1, htrionum.p.g15864.p1, htrionum.p.g44111.p1	XP_038991460.1 protein SHI RELATED SEQUENCE 5-like, XP_038994762.1 protein SHI RELATED SEQUENCE 1-like, XP_038997819.1 protein SHI RELATED SEQUENCE 1-like, XP_039000377.1 protein SHI RELATED SEQUENCE 3-like, XP_039003958.1 protein SHI RELATED SEQUENCE 1-like, XP_039006346.1 protein SHI RELATED SEQUENCE 1-like, XP_039011398.1 protein SHI RELATED SEQUENCE 1-like, XP_039017802.1 protein SHI RELATED …	AT1G19790.1 | Symbols_ SRS7 | SHI-related sequence 7 | chr1_6838400-6839831 REVERSE LENGTH=345, AT1G19790.2 | Symbols_ SRS7 | SHI-related sequence 7 | chr1_6838400-6839831 REVERSE LENGTH=345, AT1G75520.1 | Symbols_ SRS5 | SHI-related sequence 5 | chr1_28351779-28353179 REVERSE LENGTH=346, AT2G18120.1 | Symbols_ SRS4 | SHI-related sequence 4 | chr2_7876722-7877681 REVERSE LENGTH=222, AT2G18120.2 |…	Solyc01g110140.5.1 Protein SHI RELATED SEQUENCE 4 _AHRD V3.11 *** tr|A0A1U8HG71|A0A1U8HG71_CAPAN_, Solyc02g062400.3.1 Expression of terpenoids.1, Solyc02g084680.3.1 Protein SHI RELATED SEQUENCE 5 _AHRD V3.3 *** A0A2G3AAR0_CAPAN__Pfam_PF05142, Solyc03g033680.1.1 Expression of terpenoids 2 _AHRD V3.3 *-* U5L363_SOLLC_, Solyc10g054070.1.1 Protein SHI RELATED SEQUENCE 4 _AHRD V3.3 *** A0A1U8HG71_CAPA…	INIL02g39967.t1, INIL04g34790.t1, INIL04g34790.t2, INIL06g38411.t1, INIL11g05394.t1, INIL14g41339.t1, INIL15g27883.t1, INIL15g27883.t2	Lj0g3v0059359.1 Non Characterized Hit- tr|I1MN94|I1MN94_SOYBN Uncharacterized protein OS=Glycine max GN=Gma.52310 PE_66.28_0_seg_NULL; put_zinc_LRP1_ putative zinc finger domain_ LRP1 t_Zinc finger_ lateral root primordium ty_CUFF.2620.1, Lj1g3v2140900.1 Non Characterized Hit- tr|I1JT63|I1JT63_SOYBN Uncharacterized protein OS=Glycine max PE=4 SV=1_58.22_0_DUF702_Protein of unknown function DUF702…	Am01g03860.P01, Am01g03870.P01, Am01g03870.P02, Am01g45290.P01, Am05g02770.P01, Am06g29150.P01, Am08g14060.P01	Potri.002G028500.2.p pacid=42778080 transcript=Potri.002G028500.2 locus=Potri.002G028500 ID=Potri.002G028500.2.v4.1 annot-version=v4.1, Potri.002G028500.3.p pacid=42778081 transcript=Potri.002G028500.3 locus=Potri.002G028500 ID=Potri.002G028500.3.v4.1 annot-version=v4.1, Potri.004G160600.4.p pacid=42795562 transcript=Potri.004G160600.4 locus=Potri.004G160600 ID=Potri.004G160600.4.v4.1 annot-versi…	Os09t0531600-01 Plant-specific transcription factor of the SHI family_ Regulation of plant architecture_ Regulation of tillering and panicle branching
OG0000099	htrionum.r.g22325.p1, htrionum.r.g74929.p1, htrionum.r.g9285.p1, htrionum.p.g2876.p1, htrionum.p.g35207.p1, htrionum.p.g50936.p1, htrionum.p.g77943.p1, htrionum.p.g86165.p1, htrionum.p.g92671.p1, htrionum.p.g98049.p1	XP_038990816.1 transcription factor TGAL1-like isoform X1, XP_038990817.1 transcription factor TGAL1-like isoform X1, XP_038990818.1 transcription factor TGAL1-like isoform X1, XP_038990819.1 transcription factor TGAL1-like isoform X1, XP_038990820.1 transcription factor TGA2.3-like isoform X2, XP_039002896.1 transcription factor TGA2-like isoform X1, XP_039002897.1 transcription factor TGA2-like…	AT1G68640.1 | Symbols_ TGA8_ PAN | TGACG sequence-specific binding protein 8_ PERIANTHIA | chr1_25769739-25772303 REVERSE LENGTH=452, AT3G12250.1 | Symbols_ BZIP45_ TGA6 | TGACG motif-binding factor 6 | chr3_3906351-3908583 FORWARD LENGTH=330, AT3G12250.2 | Symbols_ BZIP45_ TGA6 | TGACG motif-binding factor 6 | chr3_3906351-3908583 FORWARD LENGTH=330, AT3G12250.3 | Symbols_ BZIP45_ TGA6 | TGACG m…	Solyc01g008730.3.1 BZIP transcription factor _AHRD V3.3 *** E9N3N2_9POAL_, Solyc05g009660.4.1 Transcription factor PERIANTHIA _AHRD V3.3 *** A0A2G2YC86_CAPAN_, Solyc10g080770.3.1 NPR1-interactor protein 1, Solyc10g080780.2.1 BZIP transcription factor _AHRD V3.3 *** E9N3N2_9POAL_, Solyc11g064950.3.1 BZIP transcription factor _AHRD V3.3 *** B8A1K4_MAIZE_	INIL04g33004.t1, INIL07g33375.t1, INIL07g34441.t1, INIL08g27161.t1, INIL12g15270.t1, INIL14g35288.t1	Lj0g3v0077279.1 Non Characterized Hit- tr|D7T978|D7T978_VITVI Putative uncharacterized protein OS=Vitis vinifera GN=_79.74_0_DOG1_DOG1 domain; ATBZIP60 _BASIC REGION/LEUCINE ZIPPER MOTIF 60__ DNA BINDING / TRANSCRIPTION FA_NU_CUFF.3915.1, Lj0g3v0077279.2 Non Characterized Hit- tr|D7T978|D7T978_VITVI Putative uncharacterized protein OS=Vitis vinifera GN=_79.3_0_DOG1_DOG1 domain; ATBZIP60 _BASIC RE…	Am03g34460.P01, Am03g34850.P01, Am03g34850.P02, Am03g34850.P03, Am07g14590.P01	Potri.001G029800.11.p pacid=42793570 transcript=Potri.001G029800.11 locus=Potri.001G029800 ID=Potri.001G029800.11.v4.1 annot-version=v4.1, Potri.001G029800.14.p pacid=42793571 transcript=Potri.001G029800.14 locus=Potri.001G029800 ID=Potri.001G029800.14.v4.1 annot-version=v4.1, Potri.001G029800.3.p pacid=42793572 transcript=Potri.001G029800.3 locus=Potri.001G029800 ID=Potri.001G029800.3.v4.1 annot…	Os01t0279900-01 TGA transcription factor_ bZIP transcription factor_ Defense response_ Multiple abiotic stress tolerance, Os01t0808100-01 Similar to BZIP transcription factor., Os01t0808100-02 TGA transcription factor_ bZIP transcription factor_ Resistance against bacterial blight disease, Os03t0318600-01 TGA transcription factor_ bZIP transcription factor_ Defense response, Os05t0492000-00 Simil…
OG0000100	htrionum.r.g64589.p1, htrionum.p.g49970.p1, htrionum.p.g51907.p1	XP_038993836.1 beta-glucosidase 17-like, XP_038993842.1 beta-glucosidase 17-like, XP_039022439.1 beta-glucosidase 12-like, XP_039032871.1 beta-glucosidase 12-like isoform X1, XP_039032872.1 beta-glucosidase 12-like isoform X2, XP_039063237.1 beta-glucosidase 12-like, XP_039063242.1 beta-glucosidase 12-like	AT2G25630.1 | Symbols_ BGLU14 | beta glucosidase 14 | chr2_10908360-10909880 FORWARD LENGTH=489, AT2G44450.1 | Symbols_ BGLU15 | beta glucosidase 15 | chr2_18340966-18343744 FORWARD LENGTH=506, AT2G44450.2 | Symbols_ BGLU15 | beta glucosidase 15 | chr2_18342145-18343744 FORWARD LENGTH=355, AT2G44480.1 | Symbols_ BGLU17 | beta glucosidase 17 | chr2_18359780-18363001 FORWARD LENGTH=517, AT2G44480.2…	Solyc01g074030.3.1 Beta-glucosidase _AHRD V3.3 *** Q43014_PRUAV_, Solyc01g074040.2.1 Beta-glucosidase 12 _AHRD V3.3 *** A0A2G3DGP1_CAPCH_, Solyc08g044510.5.1 Beta-glucosidase _AHRD V3.11 *** tr|F8R893|F8R893_9MAGN_, Solyc10g045240.2.1 Beta-glucosidase _AHRD V3.3 *** F8R893_9MAGN_	INIL04g36908.t1, INIL04g36910.t1, INIL04g36912.t1, INIL04g36913.t1, INIL06g37350.t1, INIL08g38754.t1	Lj0g3v0015149.1 CUFF.864.1, Lj0g3v0081719.1 tr|B2ZUU2|B2ZUU2_LOTJA Beta-glucosidase D7 _Fragment_ OS=Lotus japonicus PE=2 SV=1_84_0_GLYCOSYL_HYDROL_F1_2_Glycoside hydrolase_ family 1_ active site; Glyco_hydro_1_Glycoside hydrolase_ _CUFF.4244.1, Lj0g3v0081719.2 tr|B2ZUU2|B2ZUU2_LOTJA Beta-glucosidase D7 _Fragment_ OS=Lotus japonicus PE=2 SV=1_84_0_GLYCOSYL_HYDROL_F1_2_Glycoside hydrolase_ family …	Am01g38960.P01, Am01g38970.P01, Am01g38970.P03, Am01g38970.P04, Am01g38980.P01, Am01g38980.P02, Am01g38980.P03, Am01g38980.P04, Am01g52710.P01, Am02g01670.P01, Am02g38220.P01, Am02g38270.P01, Am02g38270.P02, Am02g38290.P01, Am02g38300.P01	Potri.001G015150.1.p pacid=42791079 transcript=Potri.001G015100.1 locus=Potri.001G015100 ID=Potri.001G015100.1.v4.1 annot-version=v4.1, Potri.001G225812.1.p pacid=42788936 transcript=Potri.001G225812.1 locus=Potri.001G225812 ID=Potri.001G225812.1.v4.1 annot-version=v4.1, Potri.001G227200.1.p pacid=42788401 transcript=Potri.001G227200.1 locus=Potri.001G227200 ID=Potri.001G227200.1.v4.1 annot-versi…	Os04t0474500-01 Glycosyl hydrolase family 1 _GH1_ beta-glucosidase_ Seed germination_ Root elongation_ Drought tolerance, Os04t0474500-03 Similar to Cyanogenic beta-glucosidase precursor _EC 3.2.1.21_ _Linamarase_ _Fragment_., Os04t0474700-01 Similar to OSIGBa0135C13.6 protein., Os04t0474800-01 Similar to OSIGBa0135C13.7 protein., Os04t0474800-02 Similar to Isoform 2 of Beta-glucosidase 12., Os04…
OG0000101	htrionum.r.g10196.p1, htrionum.r.g29072.p1, htrionum.r.g33573.p1, htrionum.r.g47573.p1, htrionum.r.g51304.p1, htrionum.r.g65119.p1, htrionum.r.g83136.p1, htrionum.p.g20755.p1, htrionum.p.g50305.p1, htrionum.p.g58027.p1, htrionum.p.g72319.p1	XP_038992496.1 proline-rich receptor-like protein kinase PERK12, XP_038998904.1 proline-rich receptor-like protein kinase PERK1, XP_039010281.1 proline-rich receptor-like protein kinase PERK10, XP_039010282.1 proline-rich receptor-like protein kinase PERK4, XP_039010486.1 proline-rich receptor-like protein kinase PERK4, XP_039013218.1 proline-rich receptor-like protein kinase PERK13, XP_039026243…	AT1G10620.1 | Symbols_ PERK11_ AtPERK11 | proline-rich extensin-like receptor kinase 11 | chr1_3509001-3511975 REVERSE LENGTH=718, AT1G52290.1 | Symbols_ AtPERK15_ PERK15 | proline-rich extensin-like receptor kinase 15 | chr1_19470251-19472362 REVERSE LENGTH=509, AT1G52290.2 | Symbols_ AtPERK15_ PERK15 | proline-rich extensin-like receptor kinase 15 | chr1_19470801-19472362 REVERSE LENGTH=383, AT…	Solyc01g109530.3.1 Proline-rich receptor-like protein kinase PERK7 _AHRD V3.3 *** A0A2G2WA26_CAPBA_, Solyc02g062790.3.1 Proline-rich receptor-like protein kinase PERK7 _AHRD V3.3 *** A0A2G3A4A7_CAPAN_, Solyc02g085430.4.1 Proline-rich receptor-like protein kinase PERK7 _AHRD V3.3 *** A0A2G3AAH0_CAPAN_, Solyc03g034060.4.1 Proline-rich receptor-like protein kinase PERK5 _AHRD V3.3 *** A0A2G3CKX6_CAP…	INIL02g40532.t1, INIL03g18361.t1, INIL05g23943.t1, INIL07g20660.t1, INIL11g26524.t1, INIL14g00691.t1	Lj0g3v0067889.1 Non Characterized Hit- tr|I1KG63|I1KG63_SOYBN Uncharacterized protein OS=Glycine max GN=Gma.43028 PE_70.97_0_Pkinase_Tyr_Serine-threonine/tyrosine-protein kinase catalytic domain; PROTEIN_KINASE_DOM_Protein ki_CUFF.3222.1, Lj1g3v3406620.1 tr|G7J6J8|G7J6J8_MEDTR Cysteine-rich receptor-like protein kinase OS=Medicago truncatula GN=MTR_3g11_75.49_0_PROTEIN_KINASE_DOM_Protein kinase_ …	Am05g15510.P01, Am05g44840.P01, Am05g44840.P02, Am07g32750.P01, Am08g00440.P01, Am08g00440.P02, Am08g33220.P01, Am08g33220.P02	Potri.001G183000.10.p pacid=42791731 transcript=Potri.001G183000.10 locus=Potri.001G183000 ID=Potri.001G183000.10.v4.1 annot-version=v4.1, Potri.001G183000.11.p pacid=42791733 transcript=Potri.001G183000.11 locus=Potri.001G183000 ID=Potri.001G183000.11.v4.1 annot-version=v4.1, Potri.001G183000.2.p pacid=42791726 transcript=Potri.001G183000.2 locus=Potri.001G183000 ID=Potri.001G183000.2.v4.1 annot…	Os01t0227200-01 Similar to Somatic embryogenesis receptor kinase-like protein., Os01t0738300-01 Protein kinase_ core domain containing protein., Os03t0226901-00 Similar to C-5 cytosine-specific DNA methylase family protein_ expressed., Os03t0568800-01 Protein kinase_ core domain containing protein., Os03t0568800-02 Protein kinase_ core domain containing protein., Os05t0218400-01 Receptor-like pro…
OG0000102	htrionum.r.g19799.p1, htrionum.r.g22339.p1, htrionum.r.g23578.p1, htrionum.r.g60198.p1, htrionum.r.g75052.p1, htrionum.r.g77827.p1, htrionum.r.g78782.p1, htrionum.p.g12536.p1, htrionum.p.g61146.p1	XP_038993121.1 uncharacterized protein LOC120116780, XP_038997183.1 uncharacterized protein LOC120121989, XP_039000926.1 uncharacterized protein LOC120126972, XP_039002533.1 uncharacterized protein LOC120128998, XP_039004026.1 uncharacterized protein LOC120130949, XP_039008914.1 uncharacterized protein LOC120137162, XP_039009801.1 uncharacterized protein LOC120138390, XP_039020567.1 uncharacteriz…	AT1G13245.1 | Symbols_ RTFL17_ DVL4 | DEVIL 4_ ROTUNDIFOLIA like 17 | chr1_4525852-4525977 REVERSE LENGTH=41, AT1G53708.1 | Symbols_ RTFL9 | ROTUNDIFOLIA like 9 | chr1_20052530-20053032 FORWARD LENGTH=109, AT1G64585.1 | Symbols_ DVL12_ RTFL22 | ROTUNDIFOLIA like 22_ DEVIL 12 | chr1_23989933-23990097 REVERSE LENGTH=54, AT1G67265.1 | Symbols_ DVL3_ RTFL21 | ROTUNDIFOLIA like 21_ DEVIL 3 | chr1_2517…	Solyc02g065570.1.1 DV.1, Solyc06g005610.1.1 ROTUNDIFOLIA like 2 _AHRD V3.3 --* AT2G29125.1_, Solyc06g076320.1.1 DVL _AHRD V3.3 *** A0A2U1MHP2_ARTAN_	INIL06g37033.t1, INIL07g06253.t1, INIL12g22227.t1	Lj0g3v0133649.1 Non Characterized Hit- tr|I1LMG2|I1LMG2_SOYBN Uncharacterized protein OS=Glycine max PE=4 SV=1_67.95_5e-19_seg_NULL; DVL_DVL_CUFF.8168.1, Lj0g3v0343439.1 Non Characterized Hit- tr|I1JI03|I1JI03_SOYBN Uncharacterized protein OS=Glycine max GN=Gma.13078 PE_62.11_2e-19_DVL_DVL; seg_NULL_CUFF.23555.1, Lj0g3v0346869.1 Non Characterized Hit- tr|I1LQN7|I1LQN7_SOYBN Uncharacterized protei…	Am01g36520.P01, Am03g06770.P01, Am03g34170.P01	Potri.001G087150.1.p pacid=42791887 transcript=Potri.001G087150.1 locus=Potri.001G087150 ID=Potri.001G087150.1.v4.1 annot-version=v4.1, Potri.001G161200.1.p pacid=42792730 transcript=Potri.001G161200.1 locus=Potri.001G161200 ID=Potri.001G161200.1.v4.1 annot-version=v4.1, Potri.001G242800.1.p pacid=42791874 transcript=Potri.001G242800.1 locus=Potri.001G242800 ID=Potri.001G242800.1.v4.1 annot-versi…	Os01t0178850-00 Similar to predicted protein., Os01t0525350-00 Similar to RTFL15 _ROTUNDIFOLIA LIKE 15_., Os01t0525700-01 Similar to DVL4/RTFL17 _ROTUNDIFOLIA LIKE 17_., Os01t0525701-01 Similar to DVL4/RTFL17 _ROTUNDIFOLIA LIKE 17_., Os01t0525800-01 Similar to DVL5., Os01t0844200-01 DVL family protein., Os03t0272900-02 DVL family protein., Os05t0110200-00 DVL family protein., Os05t0179100-01 DVL …
OG0000103	htrionum.r.g4142.p1, htrionum.r.g4144.p1, htrionum.r.g458.p1, htrionum.r.g53857.p1, htrionum.r.g53863.p1, htrionum.r.g53871.p1, htrionum.r.g53872.p1, htrionum.r.g54084.p1, htrionum.r.g67663.p1, htrionum.r.g77113.p1, htrionum.p.g15271.p1, htrionum.p.g47461.p1, htrionum.p.g56340.p1, htrionum.p.g56581.p1, htrionum.p.g69682.p1, htrionum.p.g91308.p1	XP_038996441.1 uncharacterized protein LOC120121037, XP_038997911.1 uncharacterized protein LOC120122951, XP_039007140.1 transcription termination factor MTERF5_ chloroplastic-like, XP_039007785.1 uncharacterized protein LOC120135593, XP_039014387.1 uncharacterized protein LOC120144391, XP_039016922.1 uncharacterized protein LOC120147681, XP_039027248.1 transcription termination factor MTERF8_ ch…	AT1G21150.1 | Symbols_ mTERF27 | | chr1_7406406-7407578 REVERSE LENGTH=390, AT1G21150.2 | Symbols_ mTERF27 | | chr1_7406406-7407770 REVERSE LENGTH=454, AT1G21150.3 | Symbols_ mTERF27 | | chr1_7406406-7407770 REVERSE LENGTH=354, AT5G07900.1 | Symbols_ mTERF7 | | chr5_2520188-2521405 FORWARD LENGTH=405		INIL12g07254.t1, INIL13g07483.t1, INIL13g07485.t1, INIL13g07486.t1, INIL13g07960.t1, INIL14g35259.t1	Lj0g3v0204989.1 Non Characterized Hit- tr|I1N112|I1N112_SOYBN Uncharacterized protein OS=Glycine max GN=Gma.7168 PE=_58.9_0_mTERF_Mitochodrial transcription termination factor-related; seg_NULL; SUBFAMILY NOT NAMED_NULL; FAM_CUFF.13080.1, Lj0g3v0204999.1 Non Characterized Hit- tr|I1KXX7|I1KXX7_SOYBN Uncharacterized protein OS=Glycine max PE=4 SV=1_64.92_0_seg_NULL; mTERF_Mitochodrial transcriptio…	Am01g16450.P01, Am01g16470.P01, Am01g16480.P01, Am01g16490.P01, Am01g16510.P01, Am01g16510.P02, Am01g16530.P01, Am02g16410.P01, Am02g16410.P02, Am04g39250.P01	Potri.004G012400.1.p pacid=42795769 transcript=Potri.004G012400.1 locus=Potri.004G012400 ID=Potri.004G012400.1.v4.1 annot-version=v4.1, Potri.004G012900.1.p pacid=42794924 transcript=Potri.004G012900.1 locus=Potri.004G012900 ID=Potri.004G012900.1.v4.1 annot-version=v4.1, Potri.004G013000.1.p pacid=42795169 transcript=Potri.004G013000.1 locus=Potri.004G013000 ID=Potri.004G013000.1.v4.1 annot-versi…	Os07t0423000-01 Mitochodrial transcription termination factor-related family protein.
OG0000104	htrionum.r.g25220.p1, htrionum.r.g34910.p1, htrionum.r.g39300.p1, htrionum.r.g53915.p1, htrionum.r.g53915.p2, htrionum.r.g60233.p1, htrionum.r.g78308.p1, htrionum.r.g78475.p1, htrionum.r.g86149.p1, htrionum.p.g30890.p1, htrionum.p.g3165.p1, htrionum.p.g34384.p1, htrionum.p.g60803.p1, htrionum.p.g75399.p1, htrionum.p.g78914.p1	XP_038990684.1 serine/threonine-protein phosphatase PP1-like_ partial, XP_038991363.1 serine/threonine-protein phosphatase PP1-like, XP_038999147.1 serine/threonine-protein phosphatase PP1 isozyme 2-like, XP_039000085.1 serine/threonine-protein phosphatase alpha-2 isoform-like isoform X1, XP_039000086.1 serine/threonine-protein phosphatase alpha-2 isoform-like isoform X2, XP_039004349.1 serine/th…	AT1G64040.1 | Symbols_ TOPP3 | type one serine/threonine protein phosphatase 3 | chr1_23758626-23760274 REVERSE LENGTH=322, AT2G29400.1 | Symbols_ PP1-AT_ TOPP1 | type one protein phosphatase 1_ PROTEIN PHOSPHATASE 1 | chr2_12613789-12615283 REVERSE LENGTH=318, AT2G39840.1 | Symbols_ TOPP4 | type one serine/threonine protein phosphatase 4 | chr2_16627430-16628789 FORWARD LENGTH=321, AT3G46820.1 |…	Solyc05g055060.3.1 Serine/threonine-protein phosphatase _AHRD V3.3 *** A0A2G2WUB4_CAPBA_, Solyc06g005800.3.1 Serine/threonine-protein phosphatase _AHRD V3.3 *** A0A2G2Z893_CAPAN_, Solyc06g030490.3.1 Serine/threonine-protein phosphatase _AHRD V3.3 *** A0A1U8FJZ4_CAPAN_, Solyc06g053630.3.1 Serine/threonine-protein phosphatase _AHRD V3.3 *** A0A2G2WJ77_CAPBA_, Solyc06g076430.3.1 Serine/threonine-pro…	INIL00g28260.t1, INIL04g32861.t1, INIL04g32861.t2, INIL07g06235.t1, INIL08g30634.t1, INIL11g18415.t1, INIL13g08183.t1, INIL15g31203.t1	Lj0g3v0300529.1 tr|O65846|O65846_MEDSA Serine/threonine-protein phosphatase OS=Medicago sativa GN=PP1 delta PE=2 SV=_88.31_0_SERINE/THREONINE PROTEIN PHOSPHATASE_NULL; Protein phosphatase 2A homologues_ catalytic_Serine/threo_NODE_12830_length_2098_cov_66.691132.path2.1, Lj2g3v2661450.1 tr|C6TII4|C6TII4_SOYBN Serine/threonine-protein phosphatase OS=Glycine max GN=Gma.55775 PE=2 SV=1_93.38_0_no de…	Am01g36410.P01, Am01g60060.P01, Am01g60060.P02, Am02g26590.P01, Am02g26590.P02, Am04g43020.P01, Am06g27910.P01, Am06g27910.P02, Am07g25850.P01	Potri.001G098600.2.p pacid=42788857 transcript=Potri.001G098600.2 locus=Potri.001G098600 ID=Potri.001G098600.2.v4.1 annot-version=v4.1, Potri.001G245700.1.p pacid=42793630 transcript=Potri.001G245700.1 locus=Potri.001G245700 ID=Potri.001G245700.1.v4.1 annot-version=v4.1, Potri.001G245700.2.p pacid=42793629 transcript=Potri.001G245700.2 locus=Potri.001G245700 ID=Potri.001G245700.2.v4.1 annot-versi…	Os02t0820000-01 Similar to Serine/threonine protein phosphatase PP1 isozyme 2 _EC 3.1.3.16_., Os03t0268000-01 Protein phosphatase, Os06t0164100-02 Similar to Serine/threonine protein phosphatase PP1 _EC 3.1.3.16_., Os08t0455600-01 Similar to Serine/threonine protein phosphatase PP1-alpha catalytic subunit _EC 3.1.3.16_ _PP-1A_. Splice isoform 1.
OG0000105	htrionum.r.g33503.p1, htrionum.r.g49338.p1, htrionum.r.g49341.p1, htrionum.r.g51041.p1, htrionum.r.g51060.p1, htrionum.r.g51077.p1, htrionum.r.g6757.p1, htrionum.r.g73421.p1, htrionum.r.g73441.p1, htrionum.r.g73447.p1, htrionum.p.g13400.p1, htrionum.p.g13411.p1, htrionum.p.g13416.p1, htrionum.p.g5587.p1, htrionum.p.g5593.p1	XP_039000597.1 probable disease resistance protein At4g14610, XP_039000598.1 probable disease resistance protein At5g63020, XP_039014942.1 probable disease resistance protein At5g63020, XP_039026946.1 probable disease resistance protein At5g63020, XP_039060030.1 LOW QUALITY PROTEIN_ probable disease resistance protein At1g52660, XP_039060124.1 disease resistance protein SUMM2-like, XP_039060125.1…	AT1G12210.1 | Symbols_ RFL1 | RPS5-like 1 | chr1_4140948-4143605 FORWARD LENGTH=885, AT1G12210.2 | Symbols_ RFL1 | RPS5-like 1 | chr1_4141074-4143605 FORWARD LENGTH=843, AT1G12210.3 | Symbols_ RFL1 | RPS5-like 1 | chr1_4141074-4143605 FORWARD LENGTH=843, AT1G12220.1 | Symbols_ RPS5 | RESISTANT TO P. SYRINGAE 5 | chr1_4145011-4147680 FORWARD LENGTH=889, AT1G12220.2 | Symbols_ RPS5 | RESISTANT TO P…			Lj4g3v0445350.1 tr|G7JRW4|G7JRW4_MEDTR Disease resistance protein OS=Medicago truncatula GN=MTR_4g091380 PE=4 SV=1_54.87_0_UBIQUITIN FAMILY PROTEIN_NULL; LEUCINE-RICH REPEAT-CONTAINING PROTEIN_NULL; seg_NULL; DISEASERSIST_D_CUFF.47132.1, Lj4g3v0445350.2 Non Characterized Hit- tr|A5BPT9|A5BPT9_VITVI Putative uncharacterized protein _Fragment_ OS=Vitis v_42.86_0.00002_L domain-like_NULL; seg_NULL; …	Am05g17130.P01, Am08g31560.P01	Potri.001G313302.1.p pacid=42787847 transcript=Potri.001G313300.1 locus=Potri.001G313300 ID=Potri.001G313300.1.v4.1 annot-version=v4.1, Potri.001G313302.2.p pacid=42787848 transcript=Potri.001G313300.2 locus=Potri.001G313300 ID=Potri.001G313300.2.v4.1 annot-version=v4.1, Potri.006G147100.1.p pacid=42769416 transcript=Potri.006G147100.1 locus=Potri.006G147100 ID=Potri.006G147100.1.v4.1 annot-versi…	Os01t0788500-01 Disease resistance protein domain containing protein., Os01t0956800-00 Hypothetical conserved gene., Os04t0470500-00 NB-ARC domain containing protein., Os09t0272900-01 Disease resistance protein domain containing protein., Os09t0272900-02 Hypothetical conserved gene., Os09t0311600-01 Similar to NBS-LRR type resistance protein _Fragment_., Os09t0322800-00 Disease resistance protein…
OG0000106	htrionum.r.g11050.p1, htrionum.r.g21867.p1, htrionum.r.g24961.p1, htrionum.r.g24961.p2, htrionum.r.g37198.p1, htrionum.r.g76729.p1, htrionum.r.g880.p1, htrionum.r.g880.p2, htrionum.p.g29120.p1, htrionum.p.g64215.p1, htrionum.p.g95945.p1	XP_039001937.1 mitogen-activated protein kinase 16-like isoform X1, XP_039001938.1 mitogen-activated protein kinase 16-like isoform X1, XP_039001939.1 mitogen-activated protein kinase 16-like isoform X2, XP_039006892.1 mitogen-activated protein kinase 17-like isoform X1, XP_039006893.1 mitogen-activated protein kinase 17-like isoform X2, XP_039006894.1 mitogen-activated protein kinase 17-like iso…	AT1G18150.1 | Symbols_ MPK8_ ATMPK8 | | chr1_6244641-6247582 REVERSE LENGTH=589, AT1G18150.2 | Symbols_ MPK8_ ATMPK8 | | chr1_6244641-6247582 REVERSE LENGTH=589, AT1G18150.3 | Symbols_ MPK8_ ATMPK8 | | chr1_6244641-6247582 REVERSE LENGTH=589, AT1G73670.1 | Symbols_ MPK15_ ATMPK15 | MAP kinase 15 | chr1_27700212-27703168 FORWARD LENGTH=576, AT2G01450.1 | Symbols_ ATMPK17_ MPK17 | MAP kinase 17 | c…	Solyc01g080240.4.1 mitogen-activated protein kinase 13, Solyc04g007710.3.1 mitogen-activated protein kinase 14, Solyc06g068990.4.1 Mitogen-activated protein kinase _AHRD V3.3 *** A0A2G2WLN1_CAPBA_, Solyc12g040680.2.1 mitogen-activated protein kinase 16	INIL07g06199.t1, INIL08g31114.t1, INIL08g31114.t2, INIL09g26306.t1, INIL09g36195.t1, INIL12g23266.t1, INIL12g23266.t2, INIL14g01970.t1	Lj0g3v0316449.1 tr|B2Z453|B2Z453_GOSRA MAP kinase _Fragment_ OS=Gossypium raimondii PE=2 SV=1_82.32_0_Pkinase_Protein kinase_ catalytic domain; Serine/Threonine protein kinases_ catalytic_Serine/threoni_CUFF.21388.1, Lj0g3v0325839.3 Non Characterized Hit- tr|D7SJ91|D7SJ91_VITVI Putative uncharacterized protein OS=Vitis vinifera GN=_89.84_0_seg_NULL; PROTEIN_KINASE_DOM_Protein kinase_ catalytic do…	Am01g14190.P01, Am01g14190.P02, Am03g24200.P01, Am04g26230.P01, Am04g40020.P01, Am04g40020.P02, Am05g23150.P01, Am05g23150.P02	Potri.008G130001.1.p pacid=42808743 transcript=Potri.008G130000.2 locus=Potri.008G130000 ID=Potri.008G130000.2.v4.1 annot-version=v4.1, Potri.008G130001.2.p pacid=42808744 transcript=Potri.008G130000.1 locus=Potri.008G130000 ID=Potri.008G130000.1.v4.1 annot-version=v4.1, Potri.008G200800.4.p pacid=42807802 transcript=Potri.008G200800.4 locus=Potri.008G200800 ID=Potri.008G200800.4.v4.1 annot-versi…	Os01t0643800-01 Similar to Mitogen-activated protein kinase., Os02t0135200-01 Benzothiadiazole _BTH_-induced MAP kinase 2_ Disease resistance response, Os05t0143500-02 Similar to Mitogen-activated protein kinase 14., Os05t0143500-03 Similar to Kinase _Fragment_., Os05t0576800-01 Similar to Blast and wounding induced mitogen-activated protein kinase., Os06t0708000-01 Mitogen-activated protein kina…
OG0000107	htrionum.r.g11059.p1, htrionum.r.g11060.p1, htrionum.r.g11061.p1, htrionum.r.g11067.p1, htrionum.r.g37204.p1, htrionum.r.g37207.p1, htrionum.r.g37208.p1, htrionum.r.g37210.p1, htrionum.r.g37213.p1, htrionum.r.g37214.p1, htrionum.r.g37262.p1, htrionum.r.g4251.p1, htrionum.r.g4255.p1, htrionum.r.g47436.p1, htrionum.r.g61064.p1, htrionum.r.g61066.p1, htrionum.r.g7896.p1, htrionum.p.g18886.p1	XP_038999601.1 MLP-like protein 31, XP_039028300.1 MLP-like protein 43, XP_039034044.1 MLP-like protein 28, XP_039034048.1 MLP-like protein 28, XP_039040594.1 MLP-like protein 31, XP_039040652.1 MLP-like protein 43_ partial, XP_039041089.1 MLP-like protein 31, XP_039054697.1 MLP-like protein 28, XP_039054723.1 MLP-like protein 31, XP_039065387.1 MLP-like protein 31, XP_039068794.1 MLP-like protei…	AT1G23130.1 | Symbols_ no symbol available | no full name available | chr1_8200434-8200997 FORWARD LENGTH=160, AT1G70830.1 | Symbols_ MLP28 | MLP-like protein 28 | chr1_26710203-26711395 REVERSE LENGTH=335, AT1G70830.2 | Symbols_ MLP28 | MLP-like protein 28 | chr1_26710459-26711395 REVERSE LENGTH=249, AT1G70830.3 | Symbols_ MLP28 | MLP-like protein 28 | chr1_26710203-26711395 REVERSE LENGTH=201, …	Solyc01g081125.1.1 MLP-like protein 43 _AHRD V3.3 *** A0A2U1L1Z2_ARTAN_, Solyc04g007823.1.1 Kirola _AHRD V3.3 *-* A0A1U8F0U0_CAPAN_, Solyc04g150104.1.1 Kirola _AHRD V3.3 *** A0A2G2WRW0_CAPBA_, Solyc05g046140.3.1 Kirola _AHRD V3.3 *** A0A2G3B0M8_CAPCH_, Solyc05g046150.3.1 Kirola _AHRD V3.3 *** A0A2G3CFG1_CAPCH_, Solyc05g046160.1.1 Kirola _AHRD V3.3 *-* A0A2G2WRW0_CAPBA_, Solyc05g046170.1.1 Kirola …	INIL08g13793.t1, INIL08g31104.t1, INIL08g31105.t1, INIL08g31107.t1, INIL08g31108.t1, INIL08g31109.t1, INIL08g31110.t1, INIL08g31111.t1, INIL12g36406.t1, INIL12g36407.t1	Lj0g3v0134529.1 Non Characterized Hit- tr|D7MWQ5|D7MWQ5_ARALL Putative uncharacterized protein _Fragment_ OS=Arabido_35.57_3e-19_SUBFAMILY NOT NAMED_NULL; FAMILY NOT NAMED_NULL; Bet_v_1_Bet v I domain; Bet v1-like_NULL; Pathogene_CUFF.8233.1, Lj0g3v0314239.1 tr|A8MR61|A8MR61_ARATH MLP-like protein 28 OS=Arabidopsis thaliana GN=MLP28 PE=4 SV=1_41.11_0.0000000000004_Pathogenesis-related protein Bet…	Am03g14810.P01, Am07g32510.P01, Am07g32530.P01, Am07g32540.P01, Am07g32550.P01, Am07g32560.P01, Am08g32880.P01, Am08g32890.P01, Am08g32910.P01, Am08g32920.P01	Potri.010G111000.2.p pacid=42799063 transcript=Potri.010G111000.2 locus=Potri.010G111000 ID=Potri.010G111000.2.v4.1 annot-version=v4.1
OG0000108	htrionum.r.g10764.p1, htrionum.r.g28491.p1, htrionum.r.g36683.p1, htrionum.r.g57418.p1, htrionum.r.g67566.p1, htrionum.r.g70697.p1, htrionum.p.g10969.p1, htrionum.p.g12687.p1, htrionum.p.g23273.p1, htrionum.p.g45233.p1, htrionum.p.g76453.p1, htrionum.p.g89869.p1	XP_038991039.1 E3 ubiquitin-protein ligase RMA3-like, XP_038997052.1 E3 ubiquitin-protein ligase RMA1H1-like, XP_038998591.1 E3 ubiquitin-protein ligase RMA1H1-like, XP_039001562.1 E3 ubiquitin-protein ligase RMA3-like, XP_039001709.1 E3 ubiquitin-protein ligase RMA1H1-like, XP_039004520.1 E3 ubiquitin-protein ligase RMA1H1-like isoform X1, XP_039004521.1 E3 ubiquitin-protein ligase RMA1H1-like i…	AT4G03510.1 | Symbols_ ATRMA1_ RMA1 | RING membrane-anchor 1 | chr4_1557905-1558654 REVERSE LENGTH=249, AT4G03510.2 | Symbols_ ATRMA1_ RMA1 | RING membrane-anchor 1 | chr4_1557905-1558654 REVERSE LENGTH=249, AT4G03510.3 | Symbols_ ATRMA1_ RMA1 | RING membrane-anchor 1 | chr4_1557905-1558654 REVERSE LENGTH=249, AT4G03510.4 | Symbols_ ATRMA1_ RMA1 | RING membrane-anchor 1 | chr4_1557905-1558654 REV…	Solyc02g078320.3.1 E3 ubiquitin-protein ligase RMA1H1-like _AHRD V3.3 *** A0A2I4ELD1_9ROSI_, Solyc07g054080.3.1 E3 ubiquitin-protein ligase RMA1.1, Solyc07g063200.3.1 E3 ubiquitin-protein ligase rma1h1-like protein _AHRD V3.3 *** A0A2K3P2S4_TRIPR_, Solyc10g006960.3.1 E3 ubiquitin-protein ligase rma1h1-like protein _AHRD V3.3 *** A0A2K3P2S4_TRIPR_, Solyc10g008400.1.1 E3 ubiquitin-protein ligase RM…	INIL00g10093.t1, INIL03g17445.t1, INIL03g17712.t1, INIL04g32509.t1, INIL14g03621.t1, INIL14g04128.t1	Lj0g3v0263889.1 Non Characterized Hit- tr|I1M3T6|I1M3T6_SOYBN Uncharacterized protein OS=Glycine max GN=Gma.31461 PE_62.85_0_Ring finger_Zinc finger_ RING-type; ZF_RING_2_Zinc finger_ RING-type; seg_NULL; ZF_RING_1_Zinc finge_CUFF.17416.1, Lj0g3v0263899.1 Non Characterized Hit- tr|I1M3T6|I1M3T6_SOYBN Uncharacterized protein OS=Glycine max GN=Gma.31461 PE_62.85_0_ZF_RING_1_Zinc finger_ RING-type_ …	Am01g54080.P01, Am02g05240.P01, Am02g05240.P02, Am03g10560.P01, Am03g10560.P02, Am03g14110.P01, Am07g05410.P01, Am07g07570.P01	Potri.001G401600.1.p pacid=42788117 transcript=Potri.001G401600.1 locus=Potri.001G401600 ID=Potri.001G401600.1.v4.1 annot-version=v4.1, Potri.004G042700.1.p pacid=42795088 transcript=Potri.004G042700.1 locus=Potri.004G042700 ID=Potri.004G042700.1.v4.1 annot-version=v4.1, Potri.004G042700.2.p pacid=42795087 transcript=Potri.004G042700.2 locus=Potri.004G042700 ID=Potri.004G042700.2.v4.1 annot-versi…
OG0000109	htrionum.p.g10735.p1, htrionum.p.g11033.p1, htrionum.p.g11038.p1, htrionum.p.g23386.p1, htrionum.p.g23403.p1	XP_038998616.1 receptor kinase-like protein Xa21, XP_038998617.1 receptor kinase-like protein Xa21, XP_038998618.1 probable LRR receptor-like serine/threonine-protein kinase At3g47570_ partial, XP_039010901.1 LRR receptor-like serine/threonine-protein kinase EFR, XP_039025762.1 receptor kinase-like protein Xa21, XP_039026625.1 putative receptor-like protein kinase At3g47110, XP_039026737.1 putati…		Solyc02g068880.2.1 LRR receptor-like serine/threonine-protein kinase EFR isoform .1, Solyc02g072440.4.1 Receptor-like protein kinase _AHRD V3.3 *** A0A2R6Q6W2_ACTCH_, Solyc08g075590.2.1 Receptor-like protein kinase _AHRD V3.3 *** A0A2R6Q6W2_ACTCH_, Solyc08g075620.3.1 Serine/threonine protein kinase _AHRD V3.3 *-* A0A2G9GIK3_9LAMI_	INIL06g28699.t1, INIL06g28700.t1, INIL06g28702.t1, INIL06g28705.t1, INIL06g29851.t1, INIL06g35625.t1, INIL06g35626.t1, INIL06g35632.t1, INIL06g35640.t1, INIL06g37931.t1, INIL09g30331.t1, INIL09g30331.t2, INIL11g26648.t1, INIL11g26649.t1, INIL11g26650.t1, INIL11g26651.t1, INIL11g26653.t1		Am01g49410.P01, Am01g54670.P01, Am02g04360.P02, Am03g02510.P01, Am03g02530.P01, Am03g02560.P01, Am03g02570.P01, Am03g02580.P01, Am03g02590.P01, Am03g02600.P01, Am03g02760.P01, Am03g02780.P01, Am03g02790.P01, Am03g02810.P01, Am03g02820.P01, Am03g02820.P02, Am03g02850.P01, Am03g02880.P01, Am03g02890.P01, Am03g02900.P01, Am03g02910.P01, Am03g02920.P01, Am03g02930.P01, Am03g02950.P01, Am03g02970.P01,…	Potri.011G141001.1.p pacid=42781453 transcript=Potri.011G141001.1 locus=Potri.011G141001 ID=Potri.011G141001.1.v4.1 annot-version=v4.1, Potri.016G029800.1.p pacid=42810668 transcript=Potri.016G029800.1 locus=Potri.016G029800 ID=Potri.016G029800.1.v4.1 annot-version=v4.1, Potri.016G029900.3.p pacid=42810201 transcript=Potri.016G029900.3 locus=Potri.016G029900 ID=Potri.016G029900.3.v4.1 annot-versi…	Os01t0694000-01 Protein kinase_ core domain containing protein.
OG0000110	htrionum.r.g29763.p1, htrionum.r.g68880.p1, htrionum.r.g79754.p1, htrionum.r.g79754.p2, htrionum.p.g20537.p1, htrionum.p.g20543.p1, htrionum.p.g72749.p1	XP_038996457.1 lipid phosphate phosphatase 2-like isoform X1, XP_038996458.1 lipid phosphate phosphatase 2-like isoform X2, XP_038996459.1 putative lipid phosphate phosphatase 3_ chloroplastic isoform X3, XP_039003568.1 lipid phosphate phosphatase 2-like, XP_039011324.1 probable lipid phosphate phosphatase 4, XP_039012558.1 lipid phosphate phosphatase 2-like isoform X1, XP_039012561.1 lipid phosp…	AT1G15080.1 | Symbols_ ATPAP2_ LPP2_ ATLPP2 | PHOSPHATIDIC ACID PHOSPHATASE 2_ LIPID PHOSPHATE PHOSPHATASE 2_ lipid phosphate phosphatase 2 | chr1_5188080-5189476 FORWARD LENGTH=290, AT2G01180.1 | Symbols_ ATPAP1_ ATLPP1_ PAP1_ LPP1 | LIPID PHOSPHATE PHOSPHATASE 1_ phosphatidic acid phosphatase 1 | chr2_107182-108555 REVERSE LENGTH=327, AT2G01180.2 | Symbols_ ATPAP1_ ATLPP1_ PAP1_ LPP1 | LIPID PH…	Solyc02g086370.4.1 Lipid phosphate phosphatase _AHRD V3.3 *** A0A2R6PA01_ACTCH_, Solyc04g025400.3.1 Lipid phosphate phosphatase.1, Solyc05g008800.4.1 lipid phosphate phosphatase 2-like _AHRD V3.3 *** A0A1S4AJT8_TOBAC_, Solyc05g008810.4.1 Lipid phosphate phosphatase _AHRD V3.3 *** A0A2R6PGX1_ACTCH_, Solyc05g008820.4.1 Lipid phosphate phosphatase _AHRD V3.3 *** A0A2P5ENE9_TREOI_	INIL00g40188.t1, INIL02g40598.t1, INIL05g09624.t1, INIL07g34509.t1, INIL08g31075.t1	Lj0g3v0261759.1 Non Characterized Hit- tr|I1L2N9|I1L2N9_SOYBN Uncharacterized protein OS=Glycine max GN=Gma.58238 PE_85.48_0_Acid phosphatase homologues_Phosphatidic acid phosphatase type 2/haloperoxidase; seg_NULL; no descri_CUFF.17220.1, Lj0g3v0261759.2 Non Characterized Hit- tr|I1L2N9|I1L2N9_SOYBN Uncharacterized protein OS=Glycine max GN=Gma.58238 PE_85.71_0_Acid phosphatase homologues_Phosph…	Am01g13350.P01, Am01g13360.P01, Am01g13660.P01, Am03g23000.P01, Am03g23000.P02, Am03g23000.P03, Am03g23000.P04, Am05g22920.P01, Am06g32490.P01, Am08g00370.P01	Potri.004G095400.6.p pacid=42794099 transcript=Potri.004G095400.6 locus=Potri.004G095400 ID=Potri.004G095400.6.v4.1 annot-version=v4.1, Potri.008G124900.4.p pacid=42806478 transcript=Potri.008G124900.4 locus=Potri.008G124900 ID=Potri.008G124900.4.v4.1 annot-version=v4.1, Potri.010G119300.4.p pacid=42799428 transcript=Potri.010G119300.4 locus=Potri.010G119300 ID=Potri.010G119300.4.v4.1 annot-versi…	Os01t0139600-01 Similar to Lipid phosphate phosphatase 2 _EC 3.1.3.-_ _AtLPP2_ _Phosphatidic acid phosphatase 2_ _AtPAP2_ _Prenyl diphosphate phosphatase_., Os01t0666000-01 Similar to Lipid phosphate phosphatase 2 _EC 3.1.3.-_ _AtLPP2_ _Phosphatidic acid phosphatase 2_ _AtPAP2_ _Prenyl diphosphate phosphatase_., Os01t0693300-01 Similar to Lipid phosphate phosphatase 2 _EC 3.1.3.-_ _AtLPP2_ _Phosp…
OG0000111	htrionum.r.g32554.p1, htrionum.r.g33346.p1, htrionum.r.g34599.p1, htrionum.r.g40085.p1, htrionum.r.g45734.p1, htrionum.r.g62233.p1, htrionum.r.g62307.p1, htrionum.r.g63321.p1, htrionum.r.g63538.p1, htrionum.r.g65065.p1, htrionum.r.g65529.p1, htrionum.r.g69049.p1, htrionum.r.g69585.p1, htrionum.r.g70368.p1, htrionum.r.g82095.p1, htrionum.p.g57999.p1	XP_038991582.1 dehydration-responsive element-binding protein 3-like, XP_038995734.1 dehydration-responsive element-binding protein 3-like, XP_038998852.1 ethylene-responsive transcription factor TINY-like, XP_039004746.1 ethylene-responsive transcription factor TINY-like, XP_039005830.1 dehydration-responsive element-binding protein 3-like, XP_039006557.1 ethylene-responsive transcription factor…	AT1G77200.1 | Symbols_ no symbol available | no full name available | chr1_29004357-29005091 REVERSE LENGTH=244, AT2G35700.1 | Symbols_ ERF38_ ATERF38 | ERF FAMILY PROTEIN 38_ ERF family protein 38 | chr2_15005205-15005789 FORWARD LENGTH=194, AT4G16750.1 | Symbols_ ERF39 | Ethylene-responsive transcription factor 39 | chr4_9421121-9421660 REVERSE LENGTH=179, AT4G32800.1 | Symbols_ ERF043 | ethyle…	Solyc03g120840.3.1 Ethylene-responsive transcription factor TINY _AHRD V3.3 *** A0A2G2WP67_CAPBA_, Solyc06g066540.1.1 Ethylene-responsive transcription factor _AHRD V3.3 *-* A0A2G2XMU8_CAPBA_, Solyc08g066660.1.1 Ethylene-responsive transcription factor TINY _AHRD V3.3 *** A0A2G2W633_CAPBA_, Solyc08g078410.3.1 Ethylene-responsive transcription factor _AHRD V3.11 *** tr|A0A2G3AF14|A0A2G3AF14_CAPAN_…	INIL01g19991.t1, INIL01g20270.t1, INIL02g16644.t1, INIL03g18341.t1, INIL09g21647.t1, INIL10g11313.t1, INIL15g27624.t1	Lj0g3v0094869.1 Non Characterized Hit- tr|B7FI90|B7FI90_MEDTR Uncharacterized protein OS=Medicago truncatula PE=2 SV_65.31_0_AP2_AP2/ERF domain; AP2_ERF_AP2/ERF domain; FAMILY NOT NAMED_NULL; DNA-binding domain_DNA-binding_ i_CUFF.5262.1, Lj0g3v0143769.1 Non Characterized Hit- tr|I1J817|I1J817_SOYBN Uncharacterized protein _Fragment_ OS=Glycine max PE=4_77.3_0_DNA-binding domain_DNA-binding_ inte…	Am02g44550.P01, Am03g29310.P01, Am04g31680.P01, Am05g14780.P01, Am05g16600.P02, Am07g32400.P01, Am08g32760.P01	Potri.001G155700.1.p pacid=42788796 transcript=Potri.001G155700.1 locus=Potri.001G155700 ID=Potri.001G155700.1.v4.1 annot-version=v4.1, Potri.001G187500.1.p pacid=42789606 transcript=Potri.001G187500.1 locus=Potri.001G187500 ID=Potri.001G187500.1.v4.1 annot-version=v4.1, Potri.003G050700.2.p pacid=42786158 transcript=Potri.003G050700.2 locus=Potri.003G050700 ID=Potri.003G050700.2.v4.1 annot-versi…	Os01t0200600-01 Similar to Avr9/Cf-9 rapidly elicited protein 111A., Os02t0657000-01 DREB-like protein_ AP2/EREBP-type transcription factor_ Drought tolerance_ Seed germination_ Response to abiotic stress, Os04t0549700-01 Auxin-induced transcription factor containing AP2/ERF domain_ Regulation of adventitious root development, Os04t0550200-01 Pathogenesis-related transcriptional factor and ERF do…
OG0000112		XP_038993390.1 polygalacturonase-like, XP_038993391.1 polygalacturonase-like, XP_038993392.1 polygalacturonase-like, XP_038993393.1 polygalacturonase-like, XP_038993395.1 polygalacturonase-like, XP_038993396.1 polygalacturonase-like, XP_038993397.1 polygalacturonase-like, XP_038993398.1 polygalacturonase-like, XP_038993399.1 polygalacturonase-like, XP_038993400.1 polygalacturonase-like, XP_038993…	AT3G07820.1 | Symbols_ no symbol available | no full name available | chr3_2496597-2498028 REVERSE LENGTH=391, AT3G07830.1 | Symbols_ PGA3 | polygalacturonase 3 | chr3_2499454-2500966 REVERSE LENGTH=397, AT3G07840.1 | Symbols_ no symbol available | no full name available | chr3_2501893-2503475 REVERSE LENGTH=401, AT3G07850.1 | Symbols_ no symbol available | no full name available | chr3_2505813-2…	Solyc07g044870.5.1 Pectin lyase-like superfamily protein _AHRD V3.11 *** tr|Q9SFD2|Q9SFD2_ARATH_, Solyc12g006293.1.1 Pectin lyase-like superfamily protein _AHRD V3.3 *** Q9SFD2_ARATH_, Solyc12g006313.1.1 Pectin lyase-like superfamily protein _AHRD V3.3 *** Q9SFD2_ARATH_	INIL02g21019.t1, INIL02g21025.t1, INIL02g21026.t1, INIL02g21027.t1, INIL02g21028.t1, INIL02g21029.t1, INIL02g21030.t1, INIL02g21031.t1, INIL02g21032.t1, INIL02g21033.t1, INIL02g21034.t1, INIL02g21035.t1, INIL02g21036.t1, INIL02g21045.t1, INIL02g21047.t1, INIL02g21049.t1, INIL02g21051.t1, INIL03g17940.t1, INIL04g32612.t1, INIL07g34434.t1, INIL08g04703.t1, INIL08g04704.t1, INIL08g04705.t1, INIL08g0…	Lj0g3v0307509.1 Non Characterized Hit- tr|F6HHK2|F6HHK2_VITVI Putative uncharacterized protein OS=Vitis vinifera GN=_61.11_0.000000000004_Glyco_hydro_28_Glycoside hydrolase_ family 28; no description_Pectin lyase fold; Pectin lyase-like_P_gene.g23982.t1.1, Lj1g3v0589910.1 Non Characterized Hit- tr|F6HHK2|F6HHK2_VITVI Putative uncharacterized protein OS=Vitis vinifera GN=_57.69_0.000000002_Glyco_h…	Am03g16480.P01, Am03g16500.P01, Am03g16500.P02, Am03g16500.P03, Am03g16520.P01, Am03g16520.P02, Am03g16520.P03	Potri.007G035800.1.p pacid=42765458 transcript=Potri.007G035800.1 locus=Potri.007G035800 ID=Potri.007G035800.1.v4.1 annot-version=v4.1, Potri.014G162300.3.p pacid=42763165 transcript=Potri.014G162300.3 locus=Potri.014G162300 ID=Potri.014G162300.3.v4.1 annot-version=v4.1, Potri.019G066800.1.p pacid=42774147 transcript=Potri.019G066800.1 locus=Potri.019G066800 ID=Potri.019G066800.1.v4.1 annot-versi…	Os01t0517500-01 Polygalacturonase_ Pectin degrading enzyme_ Regulation of intercellular adhesion_ Blast disease-resistance, Os06t0545200-00 Similar to Zea m 13 allergen _Fragment_., Os06t0545400-01 Similar to Polygalacturonase _Fragment_., Os06t0545800-01 Similar to Polygalacturonase _Fragment_., Os06t0611500-01 Similar to Polygalacturonase _Fragment_.
OG0000113					INIL00g19568.t1, INIL00g22255.t1, INIL00g22405.t1, INIL00g23786.t1, INIL00g28787.t1, INIL00g30895.t1, INIL00g42292.t1, INIL01g00913.t1, INIL01g00926.t1, INIL01g00985.t1, INIL02g10188.t1, INIL02g10428.t1, INIL02g14116.t1, INIL02g20804.t1, INIL02g31606.t1, INIL02g34124.t1, INIL03g21123.t1, INIL03g21124.t1, INIL03g29824.t1, INIL03g37230.t1, INIL04g02365.t1, INIL04g02380.t1, INIL04g02380.t2, INIL04g0…
OG0000114	htrionum.r.g11180.p1, htrionum.r.g22413.p1, htrionum.r.g30933.p1, htrionum.r.g37469.p1, htrionum.r.g42204.p1, htrionum.r.g44098.p1, htrionum.r.g4641.p1, htrionum.r.g55492.p1, htrionum.r.g60623.p1, htrionum.r.g74941.p1, htrionum.r.g83212.p1, htrionum.p.g12299.p1, htrionum.p.g20181.p1, htrionum.p.g3280.p1, htrionum.p.g67524.p1, htrionum.p.g85387.p1, htrionum.p.g95289.p1	XP_038994228.1 expansin-A10-like, XP_038995397.1 expansin-A8-like, XP_039010655.1 expansin-A5-like, XP_039011142.1 expansin-A5-like, XP_039016816.1 expansin-A5-like, XP_039023646.1 expansin-A10, XP_039026141.1 expansin-A5-like, XP_039026530.1 expansin-A15-like, XP_039028918.1 expansin-A10-like, XP_039033412.1 expansin-A10-like, XP_039033560.1 expansin-A5-like, XP_039034707.1 expansin-A10-like, XP…	AT1G26770.1 | Symbols_ ATHEXP ALPHA 1.1_ ATEXPA10_ AT-EXP10_ EXPA10_ ATEXP10_ EXP10 | expansin A10_ EXPANSIN 10_ ARABIDOPSIS THALIANA EXPANSIN ALPHA 1.1_ ARABIDOPSIS THALIANA EXPANSIN 10 | chr1_9259805-9260792 FORWARD LENGTH=249, AT1G26770.2 | Symbols_ ATHEXP ALPHA 1.1_ ATEXPA10_ AT-EXP10_ EXPA10_ ATEXP10_ EXP10 | expansin A10_ EXPANSIN 10_ ARABIDOPSIS THALIANA EXPANSIN ALPHA 1.1_ ARABIDOPSIS THA…	Solyc01g010890.4.1 Expansin _AHRD V3.3 *** K4ATT2_SOLLC_, Solyc02g088100.3.1 expansin precursor 5, Solyc03g115890.3.1 expansin 10, Solyc05g007830.3.1 expansin12, Solyc05g052250.3.1 Expansin _AHRD V3.3 *** K4C1Q6_SOLLC_, Solyc06g049050.3.1 expansin 2, Solyc09g018020.3.1 Expansin _AHRD V3.3 *** K4CS69_SOLLC_	INIL02g17066.t1, INIL03g22562.t1, INIL07g06114.t1, INIL08g38615.t1, INIL10g12709.t1, INIL11g18700.t1, INIL11g29589.t1, INIL11g29590.t1, INIL14g35390.t1	Lj0g3v0140179.1 Non Characterized Hit- tr|I1JHL8|I1JHL8_SOYBN Uncharacterized protein OS=Glycine max PE=3 SV=1_88.28_0_EXPANSIN_EG45_Expansin/pollen allergen_ DPBB domain; EXPANSIN_CBD_Pollen allergen/expansin_ C-termin_CUFF.8542.1, Lj1g3v0514350.1 Non Characterized Hit- tr|I1JWT8|I1JWT8_SOYBN Uncharacterized protein OS=Glycine max GN=Gma.51544 PE_86_0_EXPANSIN_Expansin; EXPANSNFAMLY_Expansin/Lol…	Am01g11840.P01, Am01g26640.P01, Am03g32100.P01, Am04g05250.P01, Am05g12940.P01, Am06g34470.P01, Am07g21430.P01, Am08g37200.P01	Potri.004G123200.2.p pacid=42793906 transcript=Potri.004G123200.2 locus=Potri.004G123200 ID=Potri.004G123200.2.v4.1 annot-version=v4.1, Potri.004G123200.3.p pacid=42793905 transcript=Potri.004G123200.3 locus=Potri.004G123200 ID=Potri.004G123200.3.v4.1 annot-version=v4.1, Potri.006G108000.1.p pacid=42766962 transcript=Potri.006G108000.1 locus=Potri.006G108000 ID=Potri.006G108000.1.v4.1 annot-versi…	Os01t0274500-00 Similar to Expansin-A11., Os01t0823100-01 Alpha-expansin OsEXPA2., Os03t0336400-01 Similar to Alpha-expansin OsEXPA4., Os05t0477600-01 Alpha-expansin OsEXPA4.
OG0000115	htrionum.r.g59149.p1, htrionum.r.g61029.p1, htrionum.r.g61030.p1, htrionum.r.g61591.p1, htrionum.r.g61594.p1, htrionum.r.g61595.p1, htrionum.p.g29667.p1	XP_039016868.1 auxin-responsive protein SAUR68-like, XP_039039204.1 auxin-responsive protein SAUR67-like, XP_039058125.1 auxin-responsive protein SAUR61-like, XP_039058149.1 auxin-responsive protein SAUR68-like, XP_039058150.1 auxin-responsive protein SAUR67-like, XP_039059471.1 auxin-responsive protein SAUR61-like, XP_039059480.1 auxin-responsive protein SAUR67-like, XP_039059481.1 auxin-respons…	AT1G29420.1 | Symbols_ SAUR61 | SMALL AUXIN UPREGULATED RNA 61 | chr1_10301483-10301908 REVERSE LENGTH=141, AT1G29420.2 | Symbols_ SAUR61 | SMALL AUXIN UPREGULATED RNA 61 | chr1_10301483-10302028 REVERSE LENGTH=181, AT1G29430.1 | Symbols_ SAUR62 | SMALL AUXIN UPREGULATED RNA 62 | chr1_10302801-10303226 REVERSE LENGTH=141, AT1G29440.1 | Symbols_ SAUR63 | SMALL AUXIN UP RNA 63 | chr1_10304571-10304…	Solyc04g052890.3.1 Auxin-responsive protein SAUR65 _AHRD V3.3 *** A0A2G2Y5L8_CAPAN_, Solyc04g052910.3.1 Auxin-responsive protein SAUR65 _AHRD V3.3 *-* A0A2G2Y5L8_CAPAN_, Solyc04g052960.1.1 Auxin-responsive protein SAUR65 _AHRD V3.3 *** A0A2G3B0T7_CAPCH_, Solyc04g052980.1.1 Auxin-responsive protein SAUR65 _AHRD V3.3 *** A0A2G2Y5L8_CAPAN_, Solyc04g052990.1.1 Auxin-responsive protein SAUR65 _AHRD V3…		Lj3g3v3555000.1 Non Characterized Hit- tr|A5APX9|A5APX9_VITVI Putative uncharacterized protein OS=Vitis vinifera GN=_46.15_0.003_Auxin_inducible_Auxin responsive SAUR protein; AUXIN-RESPONSIVE FAMILY PROTEIN_NULL_CUFF.45981.1	Am08g02070.P01, Am08g02080.P01, Am08g02090.P01	Potri.004G181400.1.p pacid=42796057 transcript=Potri.004G181400.1 locus=Potri.004G181400 ID=Potri.004G181400.1.v4.1 annot-version=v4.1, Potri.004G181550.1.p pacid=42795022 transcript=Potri.004G181500.2 locus=Potri.004G181500 ID=Potri.004G181500.2.v4.1 annot-version=v4.1, Potri.009G140900.1.p pacid=42772695 transcript=Potri.009G140900.1 locus=Potri.009G140900 ID=Potri.009G140900.1.v4.1 annot-versi…	Os07t0475700-01 Auxin responsive SAUR protein family protein., Os08t0550700-00 Similar to Auxin induced protein., Os09t0545300-01 SAUR family protein_ Negative regulator of auxin synthesis and transport, Os09t0545500-00 Similar to SAUR55 - auxin-responsive SAUR family member., Os09t0545700-01 Similar to Auxin induced protein., Os09t0546100-01 Small auxin-up RNA _SAUR__ Auxin-responsive SAUR gene …
OG0000116	htrionum.r.g10603.p1, htrionum.r.g21210.p1, htrionum.r.g2315.p1, htrionum.r.g29818.p1, htrionum.r.g31058.p1, htrionum.r.g31542.p1, htrionum.r.g36471.p1, htrionum.r.g42871.p1, htrionum.r.g48855.p1, htrionum.r.g66116.p1, htrionum.r.g67462.p1, htrionum.r.g71324.p1, htrionum.r.g71828.p1, htrionum.r.g72785.p1, htrionum.r.g79708.p1, htrionum.p.g15931.p1, htrionum.p.g4192.p1, htrionum.p.g84909.p1	XP_038990907.1 14-3-3-like protein A, XP_038996363.1 14-3-3-like protein, XP_039000462.1 14-3-3-like protein, XP_039001697.1 14-3-3-like protein, XP_039004091.1 14-3-3-like protein A, XP_039006862.1 14-3-3-like protein, XP_039020566.1 14-3-3 protein 4, XP_039021934.1 14-3-3-like protein A, XP_039022149.1 14-3-3-like protein_ partial, XP_039027188.1 14-3-3-like protein, XP_039036815.1 14-3-3 prote…	AT1G35160.1 | Symbols_ GRF4_ 14-3-3PHI_ GF14 PHI | GENERAL REGULATORY FACTOR 4_ 14-3-3 PROTEIN G-BOX FACTOR14 PHI_ GF14 protein phi chain | chr1_12867264-12868514 FORWARD LENGTH=267, AT1G35160.2 | Symbols_ GRF4_ 14-3-3PHI_ GF14 PHI | GENERAL REGULATORY FACTOR 4_ 14-3-3 PROTEIN G-BOX FACTOR14 PHI_ GF14 protein phi chain | chr1_12867264-12868514 FORWARD LENGTH=295, AT1G78300.1 | Symbols_ GRF2_ 14-3…	Solyc02g063070.3.1 tft4, Solyc03g034180.3.1 14-3-3-like protein _AHRD V3.3 *** A0A1U8F4U6_CAPAN_, Solyc04g012120.3.1 SIG5 14-3-3 family protein, Solyc04g074510.3.1 tft3 14-3-3, Solyc11g010200.3.1 14-3-3 family protein AF079104, Solyc12g057110.2.1 14-3-3 protein _AHRD V3.3 *** P93786_SOLTU_	INIL01g25259.t1, INIL02g39794.t1, INIL05g09446.t1, INIL05g09609.t1, INIL11g16093.t1, INIL11g26540.t1, INIL14g41681.t1	Lj0g3v0113379.1 Non Characterized Hit- tr|I3S2P9|I3S2P9_LOTJA Uncharacterized protein OS=Lotus japonicus PE=2 SV=1_97.19_0_no description_14-3-3 domain; 1433_1_14-3-3 protein_ conserved site; 1433_2_14-3-3 protein_ conserve_CUFF.6788.1, Lj1g3v0250190.1 Non Characterized Hit- tr|I3S5Q3|I3S5Q3_LOTJA Uncharacterized protein OS=Lotus japonicus PE=2 SV=1_100_0_14-3-3 homologues_14-3-3 domain; 14-3-3 p…	Am01g46820.P01, Am01g46820.P02, Am04g18020.P01, Am04g18020.P02, Am04g18020.P03, Am08g16700.P01, Am08g16700.P02	Potri.002G099800.1.p pacid=42778031 transcript=Potri.002G099800.1 locus=Potri.002G099800 ID=Potri.002G099800.1.v4.1 annot-version=v4.1, Potri.002G099800.3.p pacid=42778030 transcript=Potri.002G099800.3 locus=Potri.002G099800 ID=Potri.002G099800.3.v4.1 annot-version=v4.1, Potri.004G101700.2.p pacid=42796695 transcript=Potri.004G101700.2 locus=Potri.004G101700 ID=Potri.004G101700.2.v4.1 annot-versi…	Os02t0580300-01 14-3-3 protein_ Negative modulation of cell death and disease resistance, Os02t0580300-02 Similar to 14-3-3 protein 6., Os02t0580300-03 Similar to 14-3-3 protein 6., Os03t0710800-01 Member of the 14-3-3 protein family_ Negative regulation of grain filling of inferior spikelets_ Response to biotic and abiotic stress, Os04t0462500-01 Similar to 14-3-3-like protein GF14-6., Os04t0462…
OG0000117	htrionum.r.g23058.p1, htrionum.r.g3359.p1, htrionum.r.g35873.p1, htrionum.r.g35876.p1, htrionum.r.g35879.p1, htrionum.r.g35883.p1, htrionum.r.g51481.p1, htrionum.r.g54133.p1, htrionum.r.g77300.p1, htrionum.r.g84295.p1, htrionum.r.g9075.p1, htrionum.p.g96345.p1	XP_038994232.1 alkane hydroxylase MAH1-like, XP_038996076.1 alkane hydroxylase MAH1-like, XP_039016835.1 alkane hydroxylase MAH1-like, XP_039029294.1 alkane hydroxylase MAH1-like, XP_039040319.1 alkane hydroxylase MAH1-like, XP_039057842.1 alkane hydroxylase MAH1-like, XP_039059105.1 alkane hydroxylase MAH1-like, XP_039059304.1 alkane hydroxylase MAH1-like	AT1G47620.1 | Symbols_ CYP96A8 | "cytochrome P450_ family 96_ subfamily A_ polypeptide 8" | chr1_17508116-17509678 REVERSE LENGTH=520, AT1G57750.1 | Symbols_ MAH1_ CYP96A15 | "cytochrome P450_ family 96_ subfamily A_ polypeptide 15"_ MID-CHAIN ALKANE HYDROXYLASE 1 | chr1_21384186-21385679 REVERSE LENGTH=497, AT1G57750.2 | Symbols_ MAH1_ CYP96A15 | "cytochrome P450_ family 96_ subfamily A_ polypep…	Solyc04g011920.3.1 Cytochrome P450 _AHRD V3.3 *** A0A2U1QH19_ARTAN_, Solyc04g011940.3.1 Cytochrome P450 _AHRD V3.3 *** A0A2U1MQD4_ARTAN_, Solyc04g051730.1.1 Cytochrome P450 _AHRD V3.3 *** A0A2U1QH19_ARTAN_, Solyc04g051768.2.1 Cytochrome P450 _AHRD V3.11 *** tr|A0A2U1QH19|A0A2U1QH19_ARTAN_, Solyc10g080840.1.1 Cytochrome P450 _AHRD V3.3 *** A2PZD4_IPONI_, Solyc10g080870.3.1 Cytochrome P450 _AHRD V3…	INIL02g02205.t1, INIL05g09575.t1	Lj0g3v0062959.1 Non Characterized Hit- tr|I1NCY9|I1NCY9_SOYBN Uncharacterized protein _Fragment_ OS=Glycine max PE=3_61.4_0_SUBFAMILY NOT NAMED_NULL; FAMILY NOT NAMED_NULL; Cytochrome P450_Cytochrome P450; no description_Cyt_CUFF.2842.1, Lj0g3v0089029.1 Non Characterized Hit- tr|I1K1L8|I1K1L8_SOYBN Uncharacterized protein OS=Glycine max GN=Gma.53429 PE_62.5_0_EP450I_Cytochrome P450_ E-class_ grou…	Am02g10380.P01, Am02g10390.P01, Am02g10600.P01, Am02g10610.P01, Am02g10620.P01, Am02g10630.P01, Am04g06280.P01, Am04g15310.P01, Am06g30100.P01, Am07g00280.P01, Am07g00310.P01, Am07g00320.P01, Am07g00330.P01, Am07g00350.P01, Am07g00370.P01, Am07g00380.P01	Potri.001G397900.1.p pacid=42791473 transcript=Potri.001G397900.1 locus=Potri.001G397900 ID=Potri.001G397900.1.v4.1 annot-version=v4.1, Potri.005G064400.1.p pacid=42802730 transcript=Potri.005G064400.1 locus=Potri.005G064400 ID=Potri.005G064400.1.v4.1 annot-version=v4.1, Potri.005G094500.1.p pacid=42802885 transcript=Potri.005G094500.1 locus=Potri.005G094500 ID=Potri.005G094500.1.v4.1 annot-versi…	Os01t0183600-01 Cytochrome P450 family protein., Os03t0138200-01 Cytochrome P450 family protein., Os03t0139600-00 Similar to Cytochrome P450 family protein., Os03t0140100-01 Cytochrome P450 family protein., Os03t0140100-02 Similar to Cytochrome P450 family protein., Os03t0140200-02 Cytochrome P450 family member_ Leaf cuticular wax synthesis, Os03t0140400-01 Cytochrome P450 protein CYP96B4_ Growth…
OG0000118	htrionum.r.g7090.p1, htrionum.r.g7092.p1, htrionum.r.g7093.p1	XP_039023283.1 exonuclease 3'-5' domain-containing protein 2-like_ partial, XP_039061809.1 protein RISC-INTERACTING CLEARING 3'-5' EXORIBONUCLEASE 1-like, XP_039071265.1 Werner Syndrome-like exonuclease, XP_039071266.1 uncharacterized protein LOC120218389	AT2G36110.1 | Symbols_ no symbol available | no full name available | chr2_15161877-15162596 FORWARD LENGTH=239, AT3G12410.1 | Symbols_ no symbol available | no full name available | chr3_3946267-3946959 REVERSE LENGTH=230, AT3G12420.1 | Symbols_ no symbol available | no full name available | chr3_3948014-3948882 REVERSE LENGTH=185, AT3G12430.1 | Symbols_ no symbol available | no full name availa…	Solyc01g100670.1.1 Werner Syndrome-like exonuclease _AHRD V3.3 *** A0A2I4ETQ4_9ROSI_, Solyc01g100680.1.1 Werner Syndrome-like exonuclease _AHRD V3.3 *** A0A2I4ETQ4_9ROSI_, Solyc01g103460.2.1 Werner Syndrome-like exonuclease _AHRD V3.3 *** A0A2I4H4A1_9ROSI_, Solyc08g007350.2.1 Werner Syndrome-like exonuclease _AHRD V3.3 *** A0A2I4GID7_9ROSI_, Solyc08g078620.1.1 Werner Syndrome-like exonuclease _AH…	INIL02g10459.t1, INIL02g10460.t1, INIL02g10469.t1, INIL04g08977.t1, INIL04g08985.t1, INIL04g08997.t1, INIL04g12095.t1, INIL04g12097.t1, INIL04g34082.t1, INIL04g34085.t1, INIL04g34093.t1, INIL04g34094.t1, INIL04g34099.t1, INIL13g16395.t1, INIL13g35747.t1, INIL13g35751.t1, INIL13g35752.t1, INIL13g35757.t1, INIL14g06639.t1, INIL14g35143.t1, INIL14g35306.t1, INIL14g35309.t1, INIL14g41232.t1, INIL14g4…	Lj0g3v0099649.1 Non Characterized Hit- tr|K4BUD0|K4BUD0_SOLLC Uncharacterized protein OS=Solanum lycopersicum GN=Sol_37.59_2e-18_DNA_pol_A_exo1_3'-5' exonuclease domain; no description_NULL; SUBFAMILY NOT NAMED_NULL; 3-5 EXONUCLE_CUFF.5590.1, Lj0g3v0307559.1 Non Characterized Hit- tr|A2YHH9|A2YHH9_ORYSI Putative uncharacterized protein OS=Oryza sativa subsp_27.6_3e-18_DNA_pol_A_exo1_3'-5' exonucl…	Am01g08630.P01, Am01g34050.P01, Am01g34060.P01, Am01g34070.P01, Am01g34080.P01, Am01g53250.P01, Am02g21340.P01, Am02g42380.P01, Am03g23780.P01, Am03g23790.P01, Am03g24050.P01, Am03g41350.P01, Am03g41360.P01, Am03g41370.P01, Am03g41380.P01, Am03g41390.P01, Am03g41400.P01, Am05g37480.P01, Am05g37490.P01, Am06g00930.P01, Am08g15180.P01, Am08g24710.P01, Am08g30730.P01, Am08g31210.P01	Potri.006G031400.1.p pacid=42770670 transcript=Potri.006G031400.1 locus=Potri.006G031400 ID=Potri.006G031400.1.v4.1 annot-version=v4.1, Potri.011G116000.1.p pacid=42780577 transcript=Potri.011G116000.1 locus=Potri.011G116000 ID=Potri.011G116000.1.v4.1 annot-version=v4.1, Potri.016G028700.1.p pacid=42809091 transcript=Potri.016G028700.1 locus=Potri.016G028700 ID=Potri.016G028700.1.v4.1 annot-versi…	Os01t0299700-01 3'-5' exonuclease domain containing protein., Os01t0300000-01 3'-5' exonuclease domain containing protein., Os01t0660800-01 3'-5' exonuclease domain containing protein., Os01t0737600-00 Similar to OSIGBa0101A01.4 protein., Os01t0737700-00 Similar to OSIGBa0101A01.4 protein., Os04t0225100-01 3'-5' exonuclease domain containing protein., Os07t0112300-00 3'-5' exonuclease domain cont…
OG0000119	htrionum.r.g10736.p1, htrionum.r.g33986.p1, htrionum.r.g36652.p1, htrionum.r.g36654.p1, htrionum.r.g36655.p1, htrionum.r.g56987.p1, htrionum.r.g68157.p1, htrionum.r.g68158.p1, htrionum.p.g23216.p1, htrionum.p.g36233.p1, htrionum.p.g36235.p1, htrionum.p.g36240.p1, htrionum.p.g36243.p1	XP_039001578.1 uncharacterized protein LOC120127830, XP_039019858.1 uncharacterized protein LOC120151496, XP_039019859.1 uncharacterized protein LOC120151497, XP_039026830.1 uncharacterized protein LOC120160487, XP_039030526.1 uncharacterized protein LOC120164980, XP_039032283.1 uncharacterized protein LOC120167281, XP_039034996.1 uncharacterized protein LOC120171356, XP_039034998.1 uncharacteriz…	AT4G10265.1 | Symbols_ WIP3 | Wound-induced polypeptide 3 | chr4_6373226-6373477 REVERSE LENGTH=83, AT4G10270.1 | Symbols_ WIP4 | Wound-induced polypeptide 4 | chr4_6374805-6375077 FORWARD LENGTH=90, AT4G33560.1 | Symbols_ WIP5 | Wound-induced polypeptide 5 | chr4_16135465-16135752 FORWARD LENGTH=95	Solyc07g054745.2.1 Wound-responsive family protein Chr4_6374805-6375077 FORWARD LENGTH=90 201606 _AHRD V3.11 --* AT4G10270.1_, Solyc07g054750.1.1 Wound-responsive family protein _AHRD V3.3 *-* A0A2U1LJB1_ARTAN_, Solyc07g054760.1.1 Wound-responsive family protein _AHRD V3.3 *** A0A2K3L288_TRIPR_, Solyc07g054770.1.1 Wound-responsive family protein _AHRD V3.3 *** A0A2K3L288_TRIPR_, Solyc07g054780.1.…	INIL01g19963.t1, INIL01g19964.t1, INIL01g19965.t1, INIL01g19966.t1, INIL01g19967.t1, INIL03g17409.t1, INIL11g09902.t1	Lj0g3v0207309.1 Non Characterized Hit- tr|I1LRW9|I1LRW9_SOYBN Uncharacterized protein _Fragment_ OS=Glycine max PE=4_62.16_2e-19_DUF3774_Protein of unknown function wound-induced_NODE_82045_length_435_cov_32.131035.path1.1, Lj1g3v1596880.1 Non Characterized Hit- tr|K4CG17|K4CG17_SOLLC Uncharacterized protein OS=Solanum lycopersicum GN=Sol_61.9_2e-19_DUF3774_Protein of unknown function wound-induc…	Am01g57550.P01, Am03g14280.P01, Am03g14290.P01	Potri.001G408300.1.p pacid=42788258 transcript=Potri.001G408300.1 locus=Potri.001G408300 ID=Potri.001G408300.1.v4.1 annot-version=v4.1, Potri.001G408400.1.p pacid=42790644 transcript=Potri.001G408400.1 locus=Potri.001G408400 ID=Potri.001G408400.1.v4.1 annot-version=v4.1, Potri.011G126000.2.p pacid=42781535 transcript=Potri.011G126000.2 locus=Potri.011G126000 ID=Potri.011G126000.2.v4.1 annot-versi…	Os04t0635100-00 Similar to H0315F07.12 protein., Os04t0635400-00 Conserved hypothetical protein., Os04t0635500-01 Similar to Wound induced protein _Fragment_.
OG0000120				Solyc06g160250.1.1 DUF4283 domain-containing protein/zf-CCHC_4 domain-containing protein _AHRD V3.11 *** tr|A0A1Q3CGI0|A0A1Q3CGI0_CEPFO_			Am01g01540.P01, Am01g09860.P01, Am01g23380.P01, Am01g23380.P02, Am01g24470.P01, Am01g27910.P01, Am01g39550.P01, Am02g10570.P01, Am02g18440.P01, Am02g23530.P01, Am02g52830.P01, Am02g53270.P01, Am03g05960.P01, Am03g07880.P01, Am03g09030.P01, Am03g09100.P01, Am03g12980.P01, Am03g13750.P01, Am03g16550.P01, Am03g16930.P01, Am03g18910.P01, Am03g20600.P01, Am03g23310.P01, Am03g24610.P01, Am03g34440.P01,…
OG0000121	htrionum.r.g23426.p1, htrionum.r.g33077.p1, htrionum.r.g39564.p1, htrionum.r.g46274.p1, htrionum.r.g62843.p1, htrionum.r.g63624.p1, htrionum.r.g684.p1, htrionum.r.g69837.p1, htrionum.r.g76742.p1, htrionum.r.g77867.p1, htrionum.r.g81574.p1, htrionum.r.g88288.p1	XP_038994367.1 calmodulin, XP_038994368.1 calmodulin, XP_038994369.1 calmodulin, XP_038998965.1 calmodulin-7-like, XP_039004883.1 calmodulin-7, XP_039007245.1 calmodulin-like protein 8, XP_039012685.1 calmodulin-7, XP_039013693.1 calmodulin-7, XP_039014249.1 calmodulin-7, XP_039015428.1 calmodulin-7, XP_039018621.1 calmodulin-7-like, XP_039022987.1 calmodulin-7, XP_039024073.1 calmodulin-7, XP_03…	AT1G66410.1 | Symbols_ CAM4_ ACAM-4 | calmodulin 4_ CALMODULIN 4 | chr1_24774431-24775785 REVERSE LENGTH=149, AT1G66410.2 | Symbols_ CAM4_ ACAM-4 | calmodulin 4_ CALMODULIN 4 | chr1_24774431-24775785 REVERSE LENGTH=159, AT2G27030.1 | Symbols_ ACAM-2_ CAM5 | calmodulin 5 | chr2_11532069-11533060 FORWARD LENGTH=149, AT2G27030.3 | Symbols_ ACAM-2_ CAM5 | calmodulin 5 | chr2_11532069-11534176 FORWARD…	Solyc03g098050.3.1 Calmodulin 6, Solyc06g053930.3.1 Calmodulin _AHRD V3.3 *** Q39890_SOYBN_, Solyc10g077010.2.1 Calmodulin 3, Solyc10g081170.2.1 Calmodulin 2, Solyc11g072240.2.1 Calmodulin 4, Solyc12g099990.2.1 Calmodulin 5	INIL04g32933.t1, INIL09g36132.t1, INIL10g12604.t1, INIL13g07637.t1, INIL14g35321.t1	Lj0g3v0048629.1 tr|F4IVN6|F4IVN6_ARATH Calmodulin 5 OS=Arabidopsis thaliana GN=CAM5 PE=4 SV=1_43.59_0.0000002_EF_HAND_1_EF-Hand 1_ calcium-binding site; CALCIUM BINDING PROTEIN_NULL; EF-hand_NULL; EF_HAND_2_EF-_NODE_68134_length_776_cov_47.662373.path1.1, Lj0g3v0233429.1 Non Characterized Hit- tr|K4A231|K4A231_SETIT Uncharacterized protein OS=Setaria italica GN=Si032928_45.45_0.000000005_EF_HAND_…	Am01g21400.P01, Am01g33770.P01, Am01g38510.P01, Am01g61790.P01, Am02g23220.P01, Am02g49170.P01, Am03g18720.P01, Am03g18720.P02, Am03g23250.P01, Am03g23250.P02, Am04g44230.P01	Potri.001G222200.4.p pacid=42789316 transcript=Potri.001G222200.4 locus=Potri.001G222200 ID=Potri.001G222200.4.v4.1 annot-version=v4.1, Potri.006G026700.1.p pacid=42767082 transcript=Potri.006G026700.1 locus=Potri.006G026700 ID=Potri.006G026700.1.v4.1 annot-version=v4.1, Potri.008G159300.1.p pacid=42808775 transcript=Potri.008G159300.1 locus=Potri.008G159300 ID=Potri.008G159300.1.v4.1 annot-versi…	Os01t0267900-01 Calmodulin_ Ca<sup>2+</sup> sensor_ Ca<sup>2+</sup> signalling, Os01t0279300-01 Similar to Calmodulin 1 _Fragment_., Os03t0319300-01 Calmodulin_ Ca<sup>2+</sup> sensor_ Ca<sup>2+</sup> signalling_ Thermotolerance, Os05t0491100-01 Similar to Calmodulin., Os05t0491100-02 Similar to Calmodulin., Os07t0687200-02 Calmodulin_ Ca<sup>2+</sup> sensor_ Ca<sup>2+</sup> signalling, Os07t0687…
OG0000122						Lj0g3v0047979.1 Non Characterized Hit- tr|I3SZH1|I3SZH1_LOTJA Uncharacterized protein OS=Lotus japonicus PE=2 SV=1_51.72_0.000002_F-box_F-box domain_ cyclin-like; FBOX_F-box domain_ cyclin-like; F_box_assoc_1_ F-box protein intera_CUFF.2255.1, Lj0g3v0063959.1 Non Characterized Hit- tr|I1MQ71|I1MQ71_SOYBN Uncharacterized protein _Fragment_ OS=Glycine max PE=4_31.56_2e-18_seg_NULL; F_box_assoc_1_ F…
OG0000123					INIL00g20771.t1, INIL00g34206.t1, INIL01g00936.t1, INIL01g01620.t1, INIL02g08755.t1, INIL02g10419.t1, INIL02g10443.t1, INIL02g31614.t1, INIL03g01798.t1, INIL03g01866.t1, INIL03g01866.t2, INIL03g14351.t1, INIL03g29809.t1, INIL03g29811.t1, INIL04g07118.t1, INIL04g34054.t1, INIL04g39700.t1, INIL05g02812.t1, INIL05g02891.t1, INIL05g28447.t1, INIL05g28848.t1, INIL05g31777.t1, INIL05g31839.t1, INIL06g0…
OG0000124	htrionum.r.g13115.p1, htrionum.r.g14136.p1, htrionum.r.g22803.p1, htrionum.r.g63940.p1, htrionum.r.g76207.p1, htrionum.p.g41753.p1, htrionum.p.g80270.p1	XP_038991212.1 MADS-box protein SOC1-like, XP_039004187.1 MADS-box protein SOC1-like isoform X1, XP_039004188.1 MADS-box protein SOC1-like isoform X1, XP_039004189.1 MADS-box protein SOC1-like isoform X2, XP_039008145.1 MADS-box protein SOC1-like, XP_039008146.1 MADS-box protein SOC1-like, XP_039009626.1 agamous-like MADS-box protein AGL19, XP_039011346.1 MADS-box protein AGL42-like, XP_039011347…	AT2G45660.1 | Symbols_ AGL20_ SOC1_ ATSOC1 | SUPPRESSOR OF OVEREXPRESSION OF CO 1_ AGAMOUS-like 20 | chr2_18807799-18810193 REVERSE LENGTH=214, AT2G45660.2 | Symbols_ AGL20_ SOC1_ ATSOC1 | SUPPRESSOR OF OVEREXPRESSION OF CO 1_ AGAMOUS-like 20 | chr2_18808314-18810193 REVERSE LENGTH=158, AT4G11880.1 | Symbols_ AGL14_ XAL2 | XAANTAL2_ AGAMOUS-like 14 | chr4_7143512-7147108 FORWARD LENGTH=221, AT4G1…	Solyc03g006830.3.1 MADS-box transcription factor _AHRD V3.3 *** Q1EMR8_PLAMJ_, Solyc10g017630.3.1 MADS-box protein _AHRD V3.3 *** A1BQ41_VITVI_	INIL02g17189.t1, INIL09g30018.t1, INIL12g01448.t1, INIL13g40293.t1, INIL15g27555.t1	Lj1g3v2608040.1 tr|A1XG54|A1XG54_SOYBN SOC1 OS=Glycine max PE=2 SV=1_82.69_0_seg_NULL; SRF-like_Transcription factor_ MADS-box; coiled-coil_NULL; MADSDOMAIN_Transcription factor_CUFF.29241.1, Lj1g3v2608040.2 tr|A1XG54|A1XG54_SOYBN SOC1 OS=Glycine max PE=2 SV=1_82.69_0_no description_Transcription factor_ MADS-box; SRF-TF_Transcription factor_ MADS-box; K-box_Transcri_CUFF.29241.2, Lj4g3v1327620.1…	Am02g37900.P01, Am02g37900.P02, Am04g20340.P01, Am05g19210.P02	Potri.001G112400.1.p pacid=42791882 transcript=Potri.001G112400.1 locus=Potri.001G112400 ID=Potri.001G112400.1.v4.1 annot-version=v4.1, Potri.002G151700.1.p pacid=42777432 transcript=Potri.002G151700.1 locus=Potri.002G151700 ID=Potri.002G151700.1.v4.1 annot-version=v4.1, Potri.002G151700.3.p pacid=42777430 transcript=Potri.002G151700.3 locus=Potri.002G151700 ID=Potri.002G151700.3.v4.1 annot-versi…	Os10t0536100-01 MIKC-type MADS-box protein_ Long day _LD_-specific negative regulator of flowering
OG0000125					INIL00g05517.t1, INIL00g08878.t1, INIL00g10097.t1, INIL00g10112.t1, INIL00g10921.t1, INIL00g14664.t1, INIL00g20848.t1, INIL00g23779.t1, INIL00g23783.t1, INIL00g23899.t1, INIL00g27129.t1, INIL00g27461.t1, INIL00g34180.t1, INIL00g36096.t1, INIL00g39219.t1, INIL01g04845.t1, INIL01g04848.t1, INIL01g04849.t1, INIL01g20122.t1, INIL01g20189.t1, INIL01g20192.t1, INIL02g05556.t1, INIL02g10375.t1, INIL02g2…
OG0000126	htrionum.r.g33400.p1, htrionum.r.g40327.p1, htrionum.r.g69218.p1, htrionum.r.g69536.p1, htrionum.p.g17585.p1, htrionum.p.g21247.p1, htrionum.p.g30309.p1, htrionum.p.g65530.p1, htrionum.p.g75866.p1	XP_039005939.1 U-box domain-containing protein 35-like, XP_039018376.1 U-box domain-containing protein 51-like, XP_039024210.1 U-box domain-containing protein 52-like isoform X1, XP_039024211.1 U-box domain-containing protein 52-like isoform X2, XP_039025895.1 U-box domain-containing protein 51-like, XP_039029562.1 U-box domain-containing protein 35-like, XP_039041204.1 U-box domain-containing pr…	AT1G16760.1 | Symbols_ no symbol available | no full name available | chr1_5734234-5737307 FORWARD LENGTH=758, AT1G16760.2 | Symbols_ no symbol available | no full name available | chr1_5734234-5737401 FORWARD LENGTH=762, AT1G78940.1 | Symbols_ no symbol available | no full name available | chr1_29681056-29683678 REVERSE LENGTH=680, AT1G78940.2 | Symbols_ no symbol available | no full name availa…	Solyc03g111220.1.1 U-box domain-containing protein 52-like _AHRD V3.3 --* XP_019070585.1_, Solyc04g049400.3.1 Protein kinase domain _AHRD V3.3 *** A0A200QZ79_9MAGN_, Solyc05g047550.4.1 Protein kinase domain _AHRD V3.3 *** A0A200QZ79_9MAGN_, Solyc06g043250.4.1 Protein kinase family protein _AHRD V3.3 *** A0A1P8BD07_ARATH_, Solyc08g006140.4.1 Protein kinase domain _AHRD V3.11 *** tr|A0A200QZ79|A0A2…	INIL01g15322.t1, INIL02g31616.t1, INIL03g18024.t1, INIL06g20724.t1, INIL06g37534.t1, INIL08g04664.t1, INIL10g32317.t1, INIL10g32320.t1, INIL14g41903.t1	Lj0g3v0306269.1 tr|G7LJ06|G7LJ06_MEDTR U-box domain-containing protein OS=Medicago truncatula GN=MTR_8g018830 PE=4 S_79.91_0_PROTEIN_KINASE_DOM_Protein kinase_ catalytic domain; PROTEIN_KINASE_ST_Serine/threonine-protein kina_CUFF.20633.1, Lj1g3v1787540.1 tr|F2EFI6|F2EFI6_HORVD Predicted protein OS=Hordeum vulgare var. distichum PE=2 SV=1_34.19_1e-17_Pkinase_Protein kinase_ catalytic domain; Usp_…	Am01g02470.P01, Am01g30260.P04, Am01g56280.P01, Am01g57250.P01, Am01g57370.P01, Am01g57370.P02, Am02g30840.P01, Am02g44900.P01, Am03g27300.P01, Am04g29370.P01, Am07g23320.P01, Am07g30100.P01, Am07g30100.P02, Am08g30060.P01	Potri.004G170742.1.p pacid=42796591 transcript=Potri.004G170742.1 locus=Potri.004G170742 ID=Potri.004G170742.1.v4.1 annot-version=v4.1, Potri.004G170901.2.p pacid=42795473 transcript=Potri.004G170901.2 locus=Potri.004G170901 ID=Potri.004G170901.2.v4.1 annot-version=v4.1, Potri.006G078500.2.p pacid=42767559 transcript=Potri.006G078500.2 locus=Potri.006G078500 ID=Potri.006G078500.2.v4.1 annot-versi…	Os01t0581400-01 Serine/threonine protein kinase-related domain containing protein., Os02t0218400-01 Serine/threonine protein kinase-related domain containing protein., Os02t0787200-01 Serine/threonine protein kinase-related domain containing protein.
OG0000127	htrionum.r.g42617.p1, htrionum.r.g6246.p1, htrionum.p.g45310.p1	XP_038999919.1 serine carboxypeptidase-like 2 isoform X1, XP_038999920.1 serine carboxypeptidase-like 2 isoform X2, XP_039000729.1 serine carboxypeptidase-like 2, XP_039003711.1 serine carboxypeptidase-like 18, XP_039020546.1 serine carboxypeptidase-like 7	AT1G33540.1 | Symbols_ scpl18 | serine carboxypeptidase-like 18 | chr1_12162349-12164700 REVERSE LENGTH=464, AT1G33540.2 | Symbols_ scpl18 | serine carboxypeptidase-like 18 | chr1_12162349-12164492 REVERSE LENGTH=421, AT1G73270.1 | Symbols_ scpl6 | serine carboxypeptidase-like 6 | chr1_27549021-27552517 REVERSE LENGTH=452, AT1G73270.2 | Symbols_ scpl6 | serine carboxypeptidase-like 6 | chr1_27549…	Solyc04g077630.4.1 Serine carboxypeptidase _AHRD V3.11 *** tr|A0A2K3MSK4|A0A2K3MSK4_TRIPR_, Solyc04g077640.4.1 Serine carboxypeptidase _AHRD V3.3 *** A0A2K3MSK4_TRIPR_, Solyc04g077650.3.1 Serine carboxypeptidase-like 17 _AHRD V3.3 *** A0A2G2ZRB2_CAPAN_, Solyc04g077670.3.1 Serine carboxypeptidase-like 18 _AHRD V3.3 *** A0A2G3CPL7_CAPCH_, Solyc04g079040.4.1 Serine carboxypeptidase _AHRD V3.3 *** A0…	INIL01g25352.t1, INIL01g25353.t1, INIL06g37779.t1, INIL06g37780.t1	Lj0g3v0212919.1 Non Characterized Hit- tr|I1M1K5|I1M1K5_SOYBN Uncharacterized protein OS=Glycine max GN=Gma.58422 PE_84.03_0_CRBOXYPTASEC_Peptidase S10_ serine carboxypeptidase; no description_NULL; alpha/beta-Hydrolases_NULL_CUFF.13815.1, Lj3g3v0510900.1 Non Characterized Hit- tr|I1M1K5|I1M1K5_SOYBN Uncharacterized protein OS=Glycine max GN=Gma.58422 PE_75.25_0_seg_NULL; Peptidase_S10_Peptidase …		Potri.013G124900.2.p pacid=42812507 transcript=Potri.013G124900.2 locus=Potri.013G124900 ID=Potri.013G124900.2.v4.1 annot-version=v4.1	Os04t0176400-00 Similar to serine carboxypeptidase 1., Os10t0101100-01 Peptidase S10_ serine carboxypeptidase family protein., Os10t0101200-01 Serine carboxypeptidase_ Regulation of grain filling and seed germination, Os11t0460800-01 Peptidase S10_ serine carboxypeptidase family protein., Os11t0461000-01 Peptidase S10_ serine carboxypeptidase family protein., Os11t0643400-00 Similar to Serine car…
OG0000128	htrionum.r.g2665.p1, htrionum.r.g2666.p1, htrionum.r.g30828.p1, htrionum.r.g30828.p2, htrionum.r.g33071.p1, htrionum.r.g39562.p1, htrionum.r.g66087.p1, htrionum.r.g72038.p1, htrionum.r.g77864.p1, htrionum.p.g2791.p1, htrionum.p.g34163.p1, htrionum.p.g65925.p1, htrionum.p.g68455.p1, htrionum.p.g75525.p1	XP_038994423.1 beta-glucosidase BoGH3B-like isoform X1, XP_038994424.1 beta-glucosidase BoGH3B-like isoform X2, XP_038999088.1 beta-glucosidase BoGH3B-like, XP_038999089.1 beta-glucosidase BoGH3B-like, XP_039014243.1 beta-glucosidase BoGH3B-like, XP_039014244.1 beta-glucosidase BoGH3B-like, XP_039014245.1 beta-glucosidase BoGH3B-like, XP_039024213.1 beta-glucosidase BoGH3B-like, XP_039024214.1 be…	AT5G04885.1 | Symbols_ BGLC3 | | chr5_1423369-1426628 FORWARD LENGTH=665, AT5G04885.2 | Symbols_ BGLC3 | | chr5_1423066-1426628 FORWARD LENGTH=682, AT5G04885.3 | Symbols_ BGLC3 | | chr5_1423369-1426628 FORWARD LENGTH=665, AT5G20950.1 | Symbols_ BGLC1 | | chr5_7107609-7110775 REVERSE LENGTH=624, AT5G20950.2 | Symbols_ BGLC1 | | chr5_7107609-7110775 REVERSE LENGTH=624, AT5G20950.3 | Symbols_ BGLC1 …	Solyc01g009240.4.1 Glycosyl hydrolase family protein _AHRD V3.3 *** A0A2U1QCD6_ARTAN_, Solyc01g097000.3.1 Glycosyl hydrolase family protein _AHRD V3.3 *** A0A1P8B9U3_ARATH_, Solyc04g015560.4.1 Glycosyl hydrolase family protein _AHRD V3.3 *** A0A2U1QCD6_ARTAN_, Solyc06g073740.3.1 Glycosyl hydrolase family protein _AHRD V3.3 *** A0A1P8BG25_ARATH_, Solyc06g073750.4.1 Glycosyl hydrolase family protei…	INIL08g20869.t1, INIL08g20870.t1, INIL10g12444.t1, INIL10g12666.t1, INIL10g13008.t1, INIL10g13008.t2, INIL12g21862.t1, INIL12g21867.t1, INIL14g33172.t1, INIL14g35221.t1, INIL14g35221.t2	Lj0g3v0132459.1 tr|G7J6L9|G7J6L9_MEDTR Beta-D-glucosidase OS=Medicago truncatula GN=MTR_3g079750 PE=4 SV=1_89.84_0__Trans_glycosidases_Glycoside hydrolase_ superfamily; Beta-D-glucan exohydrolase_ C-terminal domain__CUFF.8105.1, Lj0g3v0305169.1 Non Characterized Hit- tr|I1MG28|I1MG28_SOYBN Uncharacterized protein OS=Glycine max PE=4 SV=1_82.79_0_no description_Glycoside hydrolase_ family 3_ N-ter…	Am01g29820.P01, Am02g23880.P01, Am02g34750.P01, Am02g48660.P01, Am02g48670.P01, Am02g48670.P02, Am07g06600.P01, Am08g29210.P01, Am08g29210.P02	Potri.008G013500.1.p pacid=42807379 transcript=Potri.008G013500.1 locus=Potri.008G013500 ID=Potri.008G013500.1.v4.1 annot-version=v4.1, Potri.009G153900.1.p pacid=42772239 transcript=Potri.009G153900.1 locus=Potri.009G153900 ID=Potri.009G153900.1.v4.1 annot-version=v4.1, Potri.009G153900.5.p pacid=42772238 transcript=Potri.009G153900.5 locus=Potri.009G153900 ID=Potri.009G153900.5.v4.1 annot-versi…	Os01t0771900-01 Similar to Exo-beta-glucanase., Os02t0131400-00 Beta-D-glucan exohydrolase_ isoenzyme ExoII _EC 3.2.1.58_., Os03t0749100-01 Similar to Beta-glucanase., Os03t0749300-01 Similar to Exoglucanase precursor., Os03t0749300-02 Similar to Exoglucanase precursor., Os03t0749300-03 Similar to Exoglucanase., Os03t0749500-01 Similar to Exo-beta-glucanase.
OG0000129	htrionum.r.g39976.p1, htrionum.r.g63049.p1, htrionum.r.g65252.p1, htrionum.r.g70263.p1, htrionum.r.g70263.p2, htrionum.r.g73460.p1, htrionum.r.g82793.p1, htrionum.p.g50215.p2, htrionum.p.g75094.p1, htrionum.p.g75720.p1, htrionum.p.g75720.p2	XP_038993347.1 topless-related protein 1-like, XP_038993348.1 topless-related protein 1-like, XP_039019288.1 topless-related protein 1-like, XP_039027672.1 topless-related protein 4-like isoform X1, XP_039027675.1 topless-related protein 4-like isoform X2, XP_039051387.1 topless-related protein 4-like isoform X1, XP_039051388.1 topless-related protein 4-like isoform X2, XP_039052625.1 topless-rel…	AT1G15750.1 | Symbols_ TPL_ WSIP1 | WUS-INTERACTING PROTEIN 1_ TOPLESS | chr1_5415086-5420359 REVERSE LENGTH=1131, AT1G15750.2 | Symbols_ TPL_ WSIP1 | WUS-INTERACTING PROTEIN 1_ TOPLESS | chr1_5415086-5420359 REVERSE LENGTH=1131, AT1G15750.3 | Symbols_ TPL_ WSIP1 | WUS-INTERACTING PROTEIN 1_ TOPLESS | chr1_5415086-5420359 REVERSE LENGTH=1131, AT1G15750.4 | Symbols_ TPL_ WSIP1 | WUS-INTERACTING PR…	Solyc03g116750.3.1 TOPLESS _AHRD V3.3 *** A0A1D5XWZ6_WHEAT_, Solyc03g117360.4.1 TOPLESS1, Solyc07g008040.4.1 TOPLESS 5	INIL02g10642.t1, INIL03g30786.t1, INIL03g30786.t2, INIL06g23623.t1, INIL06g37485.t1, INIL06g37485.t2	Lj4g3v1881470.1 Non Characterized Hit- tr|I1LZQ0|I1LZQ0_SOYBN Uncharacterized protein OS=Glycine max GN=Gma.46359 PE_92.35_0_WD_REPEATS_1_WD40 repeat_ conserved site; WD_REPEATS_2_WD40 repeat; WD_REPEATS_REGION_WD40-repeat-co_CUFF.50323.1, Lj4g3v1881470.2 Non Characterized Hit- tr|I1LZQ0|I1LZQ0_SOYBN Uncharacterized protein OS=Glycine max GN=Gma.46359 PE_92.43_0_Lissencephaly type-1-like homology…	Am02g20400.P01, Am02g20400.P02, Am04g24980.P01, Am04g24980.P02, Am06g17770.P01, Am06g17770.P02, Am06g17770.P03, Am06g17770.P04, Am06g17770.P05	Potri.001G200500.10.p pacid=42792695 transcript=Potri.001G200500.10 locus=Potri.001G200500 ID=Potri.001G200500.10.v4.1 annot-version=v4.1, Potri.001G200500.3.p pacid=42792694 transcript=Potri.001G200500.3 locus=Potri.001G200500 ID=Potri.001G200500.3.v4.1 annot-version=v4.1, Potri.001G200500.4.p pacid=42792690 transcript=Potri.001G200500.4 locus=Potri.001G200500 ID=Potri.001G200500.4.v4.1 annot-ve…	Os03t0254700-01 WD40 repeat-like domain containing protein.
OG0000130	htrionum.p.g12945.p1, htrionum.p.g12946.p1, htrionum.p.g12947.p1, htrionum.p.g12949.p1, htrionum.p.g12951.p1, htrionum.p.g12954.p1, htrionum.p.g12963.p1, htrionum.p.g34939.p1, htrionum.p.g45483.p1, htrionum.p.g45484.p1, htrionum.p.g45487.p1, htrionum.p.g45488.p1, htrionum.p.g45489.p1, htrionum.p.g69067.p1	XP_039009144.1 probable LRR receptor-like serine/threonine-protein kinase At1g56130, XP_039009387.1 probable LRR receptor-like serine/threonine-protein kinase At1g56130, XP_039033603.1 probable LRR receptor-like serine/threonine-protein kinase At1g56140 isoform X1, XP_039033604.1 probable LRR receptor-like serine/threonine-protein kinase At1g56140 isoform X2, XP_039033605.1 probable LRR receptor-…	AT1G56120.1 | Symbols_ no symbol available | no full name available | chr1_20987288-20993072 REVERSE LENGTH=1047, AT1G56120.2 | Symbols_ no symbol available | no full name available | chr1_20987288-20993147 REVERSE LENGTH=1029, AT1G56120.3 | Symbols_ no symbol available | no full name available | chr1_20987288-20992255 REVERSE LENGTH=881, AT1G56130.1 | Symbols_ no symbol available | no full name …		INIL01g19734.t1, INIL01g19735.t1, INIL01g19737.t1, INIL01g19738.t1, INIL01g19742.t1, INIL01g19744.t1	Lj1g3v0694020.1 Non Characterized Hit- tr|I1KW57|I1KW57_SOYBN Uncharacterized protein OS=Glycine max PE=4 SV=1_77.9_0_PROTEIN_KINASE_ST_Serine/threonine-protein kinase_ active site; seg_NULL; SUBFAMILY NOT NAMED_NULL; _CUFF.26382.1, Lj3g3v0397040.1 Non Characterized Hit- tr|I1KW57|I1KW57_SOYBN Uncharacterized protein OS=Glycine max PE=4 SV=1_77.25_0_Protein kinase-like _PK-like__Protein kinase-li…	Am07g00390.P01, Am07g00390.P02, Am07g00400.P01	Potri.001G082900.1.p pacid=42788450 transcript=Potri.001G082900.1 locus=Potri.001G082900 ID=Potri.001G082900.1.v4.1 annot-version=v4.1, Potri.003G148000.1.p pacid=42786178 transcript=Potri.003G148000.1 locus=Potri.003G148000 ID=Potri.003G148000.1.v4.1 annot-version=v4.1, Potri.003G148000.4.p pacid=42786179 transcript=Potri.003G148000.4 locus=Potri.003G148000 ID=Potri.003G148000.4.v4.1 annot-versi…	Os04t0292150-00 Similar to SHR5-receptor-like kinase _Fragment_., Os04t0616200-01 Similar to H0525G02.9 protein., Os04t0616300-01 Similar to H0525G02.10 protein., Os04t0616400-01 Similar to H0525G02.12 protein., Os04t0616400-02 Similar to H0525G02.11 protein., Os04t0616500-01 Similar to H0525G02.11 protein., Os04t0616600-01 Serine/threonine protein kinase-related domain containing protein., Os04t…
OG0000131	htrionum.r.g12825.p1, htrionum.r.g17055.p1, htrionum.r.g3578.p1, htrionum.r.g35894.p1, htrionum.r.g71677.p1, htrionum.r.g84556.p1, htrionum.r.g9263.p1, htrionum.p.g26774.p1, htrionum.p.g73561.p1	XP_038994629.1 protein LATERAL ORGAN BOUNDARIES-like, XP_038998452.1 LOB domain-containing protein 25-like, XP_039003325.1 protein LATERAL ORGAN BOUNDARIES-like, XP_039003326.1 protein LATERAL ORGAN BOUNDARIES-like, XP_039008224.1 LOB domain-containing protein 25-like, XP_039008480.1 LOB domain-containing protein 25-like, XP_039008481.1 LOB domain-containing protein 25-like, XP_039009885.1 LOB do…	AT1G65620.1 | Symbols_ AS2 | ASYMMETRIC LEAVES 2 | chr1_24400146-24400745 FORWARD LENGTH=199, AT1G65620.2 | Symbols_ AS2 | ASYMMETRIC LEAVES 2 | chr1_24400146-24400745 FORWARD LENGTH=199, AT1G65620.3 | Symbols_ AS2 | ASYMMETRIC LEAVES 2 | chr1_24400146-24400745 FORWARD LENGTH=199, AT1G65620.4 | Symbols_ AS2 | ASYMMETRIC LEAVES 2 | chr1_24400146-24400745 FORWARD LENGTH=199, AT1G65620.5 | Symbols_ …	Solyc02g067800.5.1 LOB domain-containing protein _AHRD V3.11 *** tr|A0A2U1M8Q7|A0A2U1M8Q7_ARTAN_, Solyc02g086480.1.1 LOB domain-containing protein _AHRD V3.3 *** A0A2U1M8Q7_ARTAN_, Solyc03g063140.5.1 LOB domain protein _AHRD V3.11 *-* tr|Q9AS62|Q9AS62_ORYSJ_, Solyc03g112430.1.1 LOB domain-containing protein _AHRD V3.3 *** A0A2U1Q2L9_ARTAN_, Solyc06g071660.4.1 LOB domain-containing protein _AHRD V…	INIL01g25682.t1, INIL03g11382.t1, INIL05g32173.t1	Lj0g3v0116339.1 Non Characterized Hit- tr|D7SSJ3|D7SSJ3_VITVI Putative uncharacterized protein OS=Vitis vinifera GN=_73.11_0_DUF260_Lateral organ boundaries_ LOB; seg_NULL; LOB_Lateral organ boundaries_ LOB; FAMILY NOT NAMED__CUFF.6827.1, Lj0g3v0116349.1 Non Characterized Hit- tr|D7SSJ3|D7SSJ3_VITVI Putative uncharacterized protein OS=Vitis vinifera GN=_73.11_0_DUF260_Lateral organ boundaries_ LO…	Am01g05810.P01, Am06g22460.P01, Am06g22460.P02, Am06g35960.P01, Am07g26010.P01, Am08g19790.P01, Am08g19790.P02	Potri.001G345700.1.p pacid=42790569 transcript=Potri.001G345700.1 locus=Potri.001G345700 ID=Potri.001G345700.1.v4.1 annot-version=v4.1, Potri.001G345700.2.p pacid=42790576 transcript=Potri.001G345700.2 locus=Potri.001G345700 ID=Potri.001G345700.2.v4.1 annot-version=v4.1, Potri.001G345700.3.p pacid=42790574 transcript=Potri.001G345700.3 locus=Potri.001G345700 ID=Potri.001G345700.3.v4.1 annot-versi…	Os01t0169400-01 Similar to LOB domain protein 25., Os05t0417000-00 Similar to LOB domain protein 6 _ASYMMETRIC LEAVES2_.
OG0000132		XP_038998440.1 serine/threonine-protein phosphatase 7 long form homolog, XP_038999034.1 serine/threonine-protein phosphatase 7 long form homolog, XP_039032888.1 protein MAIN-LIKE 2-like, XP_039042378.1 protein MAIN-LIKE 2-like		Solyc01g033995.1.1 Flavin-containing monooxygenase _AHRD V3.3 *-* A0A2G2V7T6_CAPBA_, Solyc01g034010.2.1 Serine/threonine-protein phosphatase 7 long form-like protein _AHRD V3.3 *-* A0A1J3IZ43_NOCCA_, Solyc01g059990.4.1 Serine/threonine-protein phosphatase 7 long form-like protein _AHRD V3.11 *-* tr|A0A1J3IZ43|A0A1J3IZ43_NOCCA_, Solyc01g081582.2.1 Serine/threonine-protein phosphatase 7 long form-l…	INIL04g12104.t1, INIL04g39701.t1, INIL04g39702.t1, INIL04g39704.t1, INIL13g09283.t1, INIL13g09284.t1	Lj0g3v0283569.1 Non Characterized Hit- tr|K4D6L2|K4D6L2_SOLLC Uncharacterized protein OS=Solanum lycopersicum GN=Sol_38.26_3e-19_seg_NULL; SUBFAMILY NOT NAMED_NULL; FAMILY NOT NAMED_NULL; PMD_Aminotransferase-like_ plant mobile d_gene.g22035.t1.1, Lj1g3v1526030.1 Non Characterized Hit- tr|I1KKM9|I1KKM9_SOYBN Uncharacterized protein OS=Glycine max PE=4 SV=1_37.5_0_seg_NULL; SUBFAMILY NOT NAMED_NUL…	Am01g57900.P01	Potri.002G184550.1.p pacid=42776953 transcript=Potri.002G184550.1 locus=Potri.002G184550 ID=Potri.002G184550.1.v4.1 annot-version=v4.1
OG0000133	htrionum.r.g11326.p1, htrionum.r.g21981.p1, htrionum.r.g236.p1, htrionum.r.g37809.p1, htrionum.r.g52699.p1, htrionum.r.g75058.p1, htrionum.r.g77811.p1, htrionum.r.g88951.p1	XP_038999320.1 actin-depolymerizing factor 7-like, XP_039002309.1 actin-depolymerizing factor 2-like isoform X2, XP_039013405.1 actin-depolymerizing factor 2-like, XP_039016171.1 actin-depolymerizing factor 2-like, XP_039024464.1 actin-depolymerizing factor 7-like, XP_039025363.1 actin-depolymerizing factor 7-like, XP_039026389.1 actin-depolymerizing factor 2, XP_039028964.1 actin-depolymerizing …	AT1G01750.1 | Symbols_ ADF11 | actin depolymerizing factor 11 | chr1_275528-276126 FORWARD LENGTH=140, AT1G01750.2 | Symbols_ ADF11 | actin depolymerizing factor 11 | chr1_275614-276126 FORWARD LENGTH=145, AT3G46000.1 | Symbols_ ADF2 | actin depolymerizing factor 2 | chr3_16907743-16908822 REVERSE LENGTH=137, AT3G46000.3 | Symbols_ ADF2 | actin depolymerizing factor 2 | chr3_16907743-16908216 REV…	Solyc01g094400.3.1 Actin-depolymerizing factor _AHRD V3.3 *** A0A2G3BT36_CAPCH_, Solyc03g025750.5.1 Actin-depolymerizing factor _AHRD V3.11 *** tr|A0A2G2Z908|A0A2G2Z908_CAPAN_, Solyc04g011370.5.1 Actin-depolymerizing factor _AHRD V3.11 *** tr|D9I9X9|D9I9X9_HEVBR_, Solyc06g005360.3.1 Actin-depolymerizing factor _AHRD V3.3 *** D9I9X9_HEVBR_, Solyc06g035980.5.1 Actin-depolymerizing factor _AHRD V3.1…	INIL02g16904.t1, INIL04g04428.t1, INIL04g34062.t1, INIL05g22901.t1, INIL07g00457.t1, INIL09g30006.t1, INIL12g01476.t1	Lj2g3v2017590.1 Non Characterized Hit- tr|I3S6E4|I3S6E4_LOTJA Uncharacterized protein OS=Lotus japonicus PE=2 SV=1_100_0_Cofilin_ADF_Actin-binding_ cofilin/tropomyosin type; Actin depolymerisation factor/cofilin -like_Act_gene.g42830.t1.1, Lj4g3v2641100.1 CUFF.51434.1, Lj5g3v0614390.1 Non Characterized Hit- tr|I3T8B9|I3T8B9_LOTJA Uncharacterized protein OS=Lotus japonicus PE=2 SV=1_100_0_no descr…	Am01g21770.P01, Am01g21770.P02, Am01g28360.P01, Am01g28360.P02, Am01g36700.P01, Am02g26280.P01, Am02g28710.P01, Am02g28710.P02, Am03g43940.P01, Am04g20860.P01, Am04g20860.P02, Am06g26980.P01, Am07g06710.P01, Am07g06710.P03, Am07g35410.P01, Am08g34250.P01	Potri.001G106200.1.p pacid=42791560 transcript=Potri.001G106200.1 locus=Potri.001G106200 ID=Potri.001G106200.1.v4.1 annot-version=v4.1, Potri.001G236400.2.p pacid=42791693 transcript=Potri.001G236400.2 locus=Potri.001G236400 ID=Potri.001G236400.2.v4.1 annot-version=v4.1, Potri.001G236700.2.p pacid=42789866 transcript=Potri.001G236700.2 locus=Potri.001G236700 ID=Potri.001G236700.2.v4.1 annot-versi…	Os02t0663800-01 Actin depolymerizing factor_ Actin-binding protein_ Abiotic stress response, Os04t0555700-01 Similar to Actin-depolymerizing factor _ADF_., Os05t0113400-01 Similar to Actin-depolymerizing factor 2 _ADF 2_., Os07t0484200-01 Similar to Actin-depolymerizing factor 1 _ADF 1_ _ZmABP1_ _ZmADF1_.
OG0000134	htrionum.r.g23367.p1, htrionum.r.g23372.p1, htrionum.r.g32915.p1, htrionum.r.g32954.p1, htrionum.r.g39172.p1, htrionum.r.g56719.p1, htrionum.r.g69950.p1, htrionum.r.g69951.p1, htrionum.p.g29769.p1, htrionum.p.g29778.p1, htrionum.p.g29780.p1, htrionum.p.g75404.p1	XP_039004264.1 17.3 kDa class I heat shock protein-like, XP_039006836.1 17.3 kDa class I heat shock protein-like, XP_039006990.1 17.3 kDa class I heat shock protein-like, XP_039017307.1 17.5 kDa class I heat shock protein-like, XP_039017414.1 17.3 kDa class I heat shock protein-like isoform X1, XP_039017415.1 17.3 kDa class I heat shock protein-like isoform X1, XP_039017417.1 17.3 kDa class I hea…	AT1G07400.1 | Symbols_ HSP17.8 | | chr1_2275148-2275621 FORWARD LENGTH=157, AT1G53540.1 | Symbols_ HSP17.6C | | chr1_19980510-19980983 FORWARD LENGTH=157, AT1G59860.1 | Symbols_ HSP17.6A | | chr1_22031474-22031941 FORWARD LENGTH=155, AT2G29500.1 | Symbols_ HSP17.6B | | chr2_12633279-12633740 REVERSE LENGTH=153, AT3G46230.1 | Symbols_ HSP17.4_ ATHSP17.4 | heat shock protein 17.4_ ARABIDOPSIS THALI…	Solyc06g076520.1.1 Class I heat shock protein _AHRD V3.3 *** A0A2K3M3P7_TRIPR_, Solyc06g076540.1.1 Class I heat shock protein _AHRD V3.3 *** A0A2K3M3P7_TRIPR_, Solyc06g076560.2.1 Class I heat shock protein _AHRD V3.3 *** A0A2K3M3P7_TRIPR_, Solyc06g076570.4.1 Class I heat shock protein _AHRD V3.3 *** A0A2K3M3P7_TRIPR_, Solyc09g015000.4.1 Class I heat shock protein _AHRD V3.3 *** A0A2K3KSJ8_TRIPR_,…	INIL02g16971.t1, INIL02g16972.t1, INIL06g29876.t1, INIL06g29877.t1, INIL07g00561.t1, INIL07g34494.t1, INIL09g29682.t1, INIL09g29689.t1, INIL09g35826.t1, INIL11g28272.t1, INIL12g22164.t1, INIL12g22179.t1, INIL12g22186.t1	Lj1g3v0244530.1 Non Characterized Hit- tr|I1P9U5|I1P9U5_ORYGL Uncharacterized protein OS=Oryza glaberrima PE=3 SV=1_70.97_0.0007_HSP20_Alpha crystallin/Hsp20 domain; no description_NULL; HEAT-SHOCK PROTEIN 17_NULL; SMALL HEAT-SHO_CUFF.25370.1, Lj3g3v3236650.1 Non Characterized Hit- tr|C6T2N6|C6T2N6_SOYBN Uncharacterized protein OS=Glycine max GN=Gma.56452 PE_38.78_4e-19_seg_NULL; HSP20-like chape…	Am01g26060.P01, Am01g26070.P01, Am06g16620.P01, Am07g24010.P01, Am07g24020.P01, Am07g24060.P01, Am07g24060.P02	Potri.001G238700.1.p pacid=42792121 transcript=Potri.001G238700.1 locus=Potri.001G238700 ID=Potri.001G238700.1.v4.1 annot-version=v4.1, Potri.001G254700.2.p pacid=42793554 transcript=Potri.001G254700.2 locus=Potri.001G254700 ID=Potri.001G254700.2.v4.1 annot-version=v4.1, Potri.004G187202.1.p pacid=42794920 transcript=Potri.004G187202.1 locus=Potri.004G187202 ID=Potri.004G187202.1.v4.1 annot-versi…	Os01t0136000-01 16.9 kDa small heat shock protein, Os01t0136100-01 16.9 kDa class I small heat shock protein, Os01t0136200-01 16.9 kDa class I heat shock protein 1., Os03t0266300-01 17.9 kDa class I small heat shock protein_ Heat tolerance, Os03t0266300-03 Class I low-molecular-weight heat shock protein 17.9., Os03t0266900-02 17.4 kDa class I small heat shock protein_ Heat tolerance, Os03t0267000…
OG0000135	htrionum.r.g31802.p1, htrionum.r.g36330.p1, htrionum.r.g36331.p1, htrionum.r.g36332.p1, htrionum.r.g8172.p1, htrionum.r.g85734.p1, htrionum.r.g85735.p1	XP_039040005.1 probable carboxylesterase 12, XP_039040007.1 probable carboxylesterase 12, XP_039040020.1 probable carboxylesterase 12, XP_039049905.1 probable carboxylesterase 2, XP_039063006.1 probable carboxylesterase 12, XP_039063007.1 probable carboxylesterase 12, XP_039066952.1 probable carboxylesterase 2, XP_039069130.1 probable carboxylesterase 2, XP_039069151.1 probable carboxylesterase 2	AT1G19190.1 | Symbols_ NPF5.1 | | chr1_6623876-6624832 FORWARD LENGTH=318, AT1G47480.1 | Symbols_ no symbol available | no full name available | chr1_17417623-17419296 FORWARD LENGTH=314, AT2G03550.1 | Symbols_ no symbol available | no full name available | chr2_1077080-1078018 FORWARD LENGTH=312, AT3G48690.1 | Symbols_ ATCXE12_ CXE12 | ARABIDOPSIS THALIANA CARBOXYESTERASE 12 | chr3_18037186-1803…	Solyc01g108513.1.1 Alpha/beta-Hydrolases superfamily protein _AHRD V3.3 *** A0A2U1KK17_ARTAN_, Solyc01g108520.2.1 Alpha/beta-Hydrolases superfamily protein _AHRD V3.3 *** A0A2U1KK17_ARTAN_, Solyc01g108530.3.1 Alpha/beta-Hydrolases superfamily protein _AHRD V3.3 *** A0A2U1KK17_ARTAN_, Solyc01g108540.3.1 Alpha/beta-Hydrolases superfamily protein _AHRD V3.3 *** A0A2U1KC75_ARTAN_, Solyc01g108560.4.1 …	INIL04g34858.t1, INIL04g34860.t1, INIL06g38334.t1, INIL06g38335.t1, INIL06g38336.t1, INIL06g38337.t1, INIL06g38338.t1, INIL14g35092.t1, INIL14g41467.t1	Lj0g3v0229189.1 Non Characterized Hit- tr|I1K7Y1|I1K7Y1_SOYBN Uncharacterized protein OS=Glycine max GN=Gma.382 PE=4_61.54_6e-17_no description_NULL_CUFF.14970.1, Lj0g3v0254549.1 tr|G7JMF3|G7JMF3_MEDTR Hormone-sensitive lipase OS=Medicago truncatula GN=MTR_4g086510 PE=4 SV=1_66.67_0.18_seg_NULL_CUFF.16705.1, Lj1g3v1648970.1 Non Characterized Hit- tr|I1K7Y1|I1K7Y1_SOYBN Uncharacterized protein OS=…	Am03g39350.P01, Am05g00920.P01, Am05g45830.P01, Am05g45840.P01, Am05g45850.P01, Am05g45860.P01, Am05g45860.P02, Am05g45860.P03, Am05g45870.P01, Am05g45880.P01, Am05g45890.P01, Am05g45900.P01, Am08g06250.P01, Am08g06280.P01	Potri.004G142400.1.p pacid=42794627 transcript=Potri.004G142400.1 locus=Potri.004G142400 ID=Potri.004G142400.1.v4.1 annot-version=v4.1, Potri.004G143100.1.p pacid=42794818 transcript=Potri.004G143100.1 locus=Potri.004G143100 ID=Potri.004G143100.1.v4.1 annot-version=v4.1, Potri.004G143200.1.p pacid=42793831 transcript=Potri.004G143200.1 locus=Potri.004G143200 ID=Potri.004G143200.1.v4.1 annot-versi…	Os06t0214300-01 Alpha/beta hydrolase fold-3 domain containing protein., Os06t0214800-01 Alpha/beta hydrolase fold-3 domain containing protein., Os06t0214800-02 Alpha/beta hydrolase fold-3 domain containing protein., Os06t0214850-00 Similar to gibberellin receptor GID1L2., Os08t0475400-02 Alpha/beta hydrolase fold-3 domain containing protein., Os09t0462200-01 Alpha/beta hydrolase fold-3 domain con…
OG0000136	htrionum.r.g52796.p1, htrionum.r.g52798.p1, htrionum.r.g78421.p1, htrionum.r.g88917.p1	XP_039009019.1 glutathione S-transferase U8-like, XP_039016308.1 glutathione S-transferase U8-like, XP_039016309.1 glutathione S-transferase U8-like, XP_039021603.1 probable glutathione S-transferase, XP_039033364.1 glutathione S-transferase U7-like, XP_039055275.1 glutathione S-transferase U8-like, XP_039068037.1 glutathione S-transferase U8-like	AT2G29420.1 | Symbols_ GST25_ ATGSTU7_ GSTU7 | glutathione S-transferase tau 7_ GLUTATHIONE S-TRANSFERASE 25 | chr2_12618111-12618871 REVERSE LENGTH=227, AT3G09270.1 | Symbols_ GSTU8_ ATGSTU8 | glutathione S-transferase TAU 8 | chr3_2848407-2849226 REVERSE LENGTH=224	Solyc01g081310.3.1 glutathione S-transferase T3, Solyc01g099590.5.1 Glutathione S-transferase-like protein _AHRD V3.11 *** tr|A0A2K3PCF3|A0A2K3PCF3_TRIPR_, Solyc06g069040.4.1 glutathione S-transferase T4, Solyc09g011490.3.1 Glutathione S-transferase _AHRD V3.3 *** C0LF68_CAPAN_, Solyc09g011500.3.1 Glutathione S-transferase _AHRD V3.3 *** C0LF68_CAPAN_, Solyc09g011510.2.1 Glutathione S-transferase…	INIL02g16495.t1, INIL03g25938.t1, INIL10g12886.t1, INIL10g12887.t1, INIL10g12888.t1, INIL10g12889.t1, INIL10g12890.t1, INIL10g12891.t1, INIL10g12892.t1, INIL10g12893.t1, INIL10g12894.t1, INIL10g12895.t1, INIL10g12896.t1, INIL10g12897.t1, INIL13g08190.t1	Lj0g3v0216189.1 tr|A9PGB4|A9PGB4_POPTR Predicted protein OS=Populus trichocarpa GN=POPTRDRAFT_587490 PE=2 SV=1_53.85_3e-17_seg_NULL; no description_Glutathione S-transferase_ C-terminal-like; Glutathione S-transferase _GST__CUFF.13948.1, Lj0g3v0274629.1 Non Characterized Hit- tr|K4D3T0|K4D3T0_SOLLC Uncharacterized protein OS=Solanum lycopersicum GN=Sol_39.17_1e-18_GST_CTER_Glutathione S-transfera…	Am01g59770.P01, Am01g59770.P02, Am01g59780.P01, Am04g26100.P01, Am07g36130.P01, Am07g36140.P01, Am07g36150.P01, Am07g36160.P01, Am07g36170.P01, Am07g36170.P02, Am07g36180.P01, Am07g36190.P01, Am07g36200.P01, Am07g36210.P01, Am07g36220.P01, Am07g36230.P01	Potri.010G070900.1.p pacid=42798010 transcript=Potri.010G070900.1 locus=Potri.010G070900 ID=Potri.010G070900.1.v4.1 annot-version=v4.1, Potri.012G052200.1.p pacid=42782861 transcript=Potri.012G052200.1 locus=Potri.012G052200 ID=Potri.012G052200.1.v4.1 annot-version=v4.1, Potri.015G042000.1.p pacid=42775121 transcript=Potri.015G042000.1 locus=Potri.015G042000 ID=Potri.015G042000.1.v4.1 annot-versi…	Os01t0949700-01 Glutathione S-transferase_ C-terminal domain containing protein., Os01t0949750-00 Similar to Glutathione S-transferase GST 28 _Fragment_., Os01t0949800-01 Similar to Glutathione S-transferase GST 28 _EC 2.5.1.18_ _Fragment_., Os01t0950000-01 Similar to Glutathione S-transferase GST 28 _EC 2.5.1.18_ _Fragment_., Os01t0950300-01 Conserved hypothetical protein., Os03t0595600-00 Simil…
OG0000137	htrionum.r.g10974.p1, htrionum.r.g12814.p1, htrionum.r.g13399.p1, htrionum.r.g17081.p1, htrionum.r.g29122.p1, htrionum.r.g37067.p1, htrionum.r.g38475.p1, htrionum.r.g43039.p1, htrionum.r.g59569.p1, htrionum.r.g61186.p1, htrionum.p.g91150.p1	XP_038992372.1 serine/threonine protein phosphatase 2A 57 kDa regulatory subunit B' theta isoform-like isoform X1, XP_038992373.1 serine/threonine protein phosphatase 2A 57 kDa regulatory subunit B' theta isoform-like isoform X2, XP_038999588.1 serine/threonine protein phosphatase 2A 57 kDa regulatory subunit B' theta isoform-like, XP_039008119.1 serine/threonine protein phosphatase 2A 57 kDa reg…	AT1G13460.1 | Symbols_ no symbol available | no full name available | chr1_4616504-4618180 FORWARD LENGTH=492, AT1G13460.2 | Symbols_ no symbol available | no full name available | chr1_4616504-4618180 FORWARD LENGTH=492, AT3G21650.1 | Symbols_ no symbol available | no full name available | chr3_7621680-7623412 REVERSE LENGTH=546, AT3G21650.2 | Symbols_ no symbol available | no full name availabl…	Solyc02g067980.3.1 Serine/threonine protein phosphatase 2A regulatory subunit _AHRD V3.3 *** A0A1U8FK60_CAPAN_, Solyc02g093800.3.1 Serine/threonine protein phosphatase 2A regulatory subunit _AHRD V3.3 *** A0A2G2XIR2_CAPBA_, Solyc05g014340.3.1 Serine/threonine protein phosphatase 2A regulatory subunit _AHRD V3.3 *** A0A2G2VNN0_CAPBA_	INIL02g11508.t1, INIL04g32595.t1, INIL05g32160.t1, INIL08g04792.t1	Lj0g3v0308049.1 tr|G7J2I4|G7J2I4_MEDTR Serine/threonine protein phosphatase 2A 59 kDa regulatory subunit B' eta isof_83.75_0_B56_Protein phosphatase 2A_ regulatory B subunit_ B56; SERINE/THREONINE PROTEIN PHOSPHATASE 2A _PP2A_CUFF.20791.1, Lj0g3v0308049.2 tr|G7J2I4|G7J2I4_MEDTR Serine/threonine protein phosphatase 2A 59 kDa regulatory subunit B' eta isof_83.75_0_B56_Protein phosphatase 2A_ regula…	Am01g53220.P01, Am04g04480.P01, Am04g07510.P01, Am04g13440.P01, Am06g15170.P01, Am06g39240.P01	Potri.002G226200.1.p pacid=42777756 transcript=Potri.002G226200.1 locus=Potri.002G226200 ID=Potri.002G226200.1.v4.1 annot-version=v4.1, Potri.008G179900.1.p pacid=42807129 transcript=Potri.008G179900.1 locus=Potri.008G179900 ID=Potri.008G179900.1.v4.1 annot-version=v4.1, Potri.008G179900.2.p pacid=42807128 transcript=Potri.008G179900.2 locus=Potri.008G179900 ID=Potri.008G179900.2.v4.1 annot-versi…	Os03t0844500-01 Similar to Protein phosphatase 2A B' regulatory subunit., Os04t0485100-01 Similar to Protein phosphatase 2A B' regulatory subunit., Os04t0485100-02 Similar to Protein phosphatase 2A B' regulatory subunit., Os07t0274800-01 Similar to Protein phosphatase 2A B' regulatory subunit., Os07t0274800-02 Similar to Protein phosphatase 2A B' regulatory subunit., Os08t0122000-01 Similar to Pr…
OG0000138	htrionum.r.g10910.p1, htrionum.r.g30465.p1, htrionum.r.g42097.p1, htrionum.r.g5442.p1, htrionum.p.g26719.p1, htrionum.p.g36517.p1	XP_038998343.1 carbonic anhydrase 2-like, XP_038999737.1 carbonic anhydrase 2-like isoform X1, XP_038999738.1 carbonic anhydrase 2-like isoform X2, XP_038999739.1 carbonic anhydrase 2-like isoform X3, XP_038999740.1 carbonic anhydrase 2-like isoform X4, XP_038999741.1 carbonic anhydrase 2-like isoform X5, XP_038999742.1 carbonic anhydrase 2-like isoform X6, XP_038999743.1 carbonic anhydrase 2-lik…	AT1G23730.1 | Symbols_ ATBCA3_ BCA3 | beta carbonic anhydrase 3_ BETA CARBONIC ANHYDRASE 3 | chr1_8395965-8398014 FORWARD LENGTH=258, AT1G23730.2 | Symbols_ ATBCA3_ BCA3 | beta carbonic anhydrase 3_ BETA CARBONIC ANHYDRASE 3 | chr1_8395965-8398014 FORWARD LENGTH=258, AT1G70410.1 | Symbols_ BCA4_ ATBCA4_ CA4 | beta carbonic anhydrase 4_ BETA CARBONIC ANHYDRASE 4 | chr1_26534167-26536505 REVERSE LE…	Solyc02g067750.4.1 Carbonic anhydrase _AHRD V3.3 *** A0A2G3D3J4_CAPCH_, Solyc02g086820.3.1 chloroplast carbonic anhydrase, Solyc05g005490.4.1 carbonic anhydrase	INIL02g11546.t1, INIL05g32170.t1, INIL07g33808.t1, INIL07g33808.t2	Lj1g3v0410090.1 tr|I3S092|I3S092_LOTJA Carbonic anhydrase OS=Lotus japonicus PE=2 SV=1_98.48_0_beta-carbonic anhydrase_ cab_Carbonic anhydrase; PROK_CO2_ANHYDRASE_1_Carbonic anhydrase_ prokaryoti_CUFF.25667.1, Lj1g3v0410100.1 gi|28625016|emb|AJ543754.1|.path1.1, Lj2g3v1002750.2 tr|D2DWB7|D2DWB7_PHAVU Carbonic anhydrase OS=Phaseolus vulgaris PE=3 SV=1_85.76_0_Carbonic anhydrase_Carbonic anhydrase;…	Am04g03140.P01, Am04g03140.P02, Am04g03140.P03, Am06g17090.P01, Am06g17090.P02, Am06g17090.P03, Am06g17090.P04, Am06g17090.P05, Am06g35740.P01, Am08g20160.P01, Am08g20160.P02, Am08g20160.P03	Potri.001G348900.11.p pacid=42790771 transcript=Potri.001G348900.11 locus=Potri.001G348900 ID=Potri.001G348900.11.v4.1 annot-version=v4.1, Potri.001G348900.12.p pacid=42790772 transcript=Potri.001G348900.12 locus=Potri.001G348900 ID=Potri.001G348900.12.v4.1 annot-version=v4.1, Potri.001G348900.17.p pacid=42790773 transcript=Potri.001G348900.17 locus=Potri.001G348900 ID=Potri.001G348900.17.v4.1 an…	Os01t0639900-01 beta-carbonic anhydrase _EC_4.2.1.1__ Carbon assimilation_ CO<sub>2</sub>-mediated stomatal pore response, Os01t0640000-00 Similar to Carbonic anhydrase.
OG0000139	htrionum.r.g14020.p1, htrionum.r.g22956.p1, htrionum.r.g26905.p1, htrionum.r.g43572.p1, htrionum.r.g76322.p1, htrionum.p.g58575.p1, htrionum.p.g81095.p1	XP_038991221.1 dof zinc finger protein DOF4.6-like, XP_038995896.1 dof zinc finger protein DOF4.6-like isoform X1, XP_038995897.1 dof zinc finger protein DOF4.6-like isoform X2, XP_038996261.1 dof zinc finger protein DOF4.6-like isoform X1, XP_038996262.1 dof zinc finger protein DOF4.6-like isoform X2, XP_039001150.1 dof zinc finger protein DOF3.7-like, XP_039004150.1 dof zinc finger protein DOF3…	AT1G64620.1 | Symbols_ DOF1.8_ VDOF2 | | chr1_24007288-24008460 FORWARD LENGTH=352, AT2G46590.1 | Symbols_ DAG2 | DOF AFFECTING GERMINATION 2 | chr2_19133832-19134905 FORWARD LENGTH=357, AT2G46590.2 | Symbols_ DAG2 | DOF AFFECTING GERMINATION 2 | chr2_19133166-19134905 FORWARD LENGTH=369, AT3G61850.1 | Symbols_ DAG1 | dof affecting germination 1 | chr3_22895495-22897150 FORWARD LENGTH=296, AT3G61…	Solyc01g096120.3.1 Dof zinc finger protein1, Solyc03g082840.3.1 Dof zinc finger protein _AHRD V3.3 *** A0A068PXR9_TOBAC_, Solyc08g008495.2.1 Zn finger protein _AHRD V3.11 *-* tr|Q43573|Q43573_TOBAC_, Solyc08g082910.2.1 Dof zinc finger protein _AHRD V3.3 *** A0A068PXR9_TOBAC_, Solyc10g009360.5.1 Dof zinc finger protein _AHRD V3.11 *** tr|A0A2K3M0E2|A0A2K3M0E2_TRIPR_	INIL05g23063.t1, INIL11g19038.t1, INIL11g19038.t2, INIL15g31268.t1	Lj0g3v0363619.1 tr|Q0GLD1|Q0GLD1_SOYBN Dof21 OS=Glycine max GN=Gma.4766 PE=2 SV=1_69.55_0_Q8RVK0_HORVU_Q8RVK0;_Zinc finger_ Dof-type; ZF_DOF_1_Zinc finger_ Dof-type; seg_NULL; zf-Dof_Zinc fi_CUFF.25055.1, Lj0g3v0363619.2 tr|Q0GLD1|Q0GLD1_SOYBN Dof21 OS=Glycine max GN=Gma.4766 PE=2 SV=1_69.15_0_Q8RVK0_HORVU_Q8RVK0;_Zinc finger_ Dof-type; ZF_DOF_1_Zinc finger_ Dof-type; seg_NULL; zf-Dof_Zinc fi_CUF…	Am02g43860.P01, Am03g15600.P01, Am04g21510.P01, Am04g21510.P02, Am05g33500.P01, Am07g09760.P02	Potri.001G086400.8.p pacid=42792998 transcript=Potri.001G086400.8 locus=Potri.001G086400 ID=Potri.001G086400.8.v4.1 annot-version=v4.1, Potri.002G174300.2.p pacid=42779787 transcript=Potri.002G174300.2 locus=Potri.002G174300 ID=Potri.002G174300.2.v4.1 annot-version=v4.1, Potri.002G174300.3.p pacid=42779788 transcript=Potri.002G174300.3 locus=Potri.002G174300 ID=Potri.002G174300.3.v4.1 annot-versi…
OG0000140	htrionum.p.g1102.p1, htrionum.p.g17919.p1, htrionum.p.g20304.p2, htrionum.p.g20385.p1, htrionum.p.g24852.p1, htrionum.p.g25135.p1, htrionum.p.g25676.p1, htrionum.p.g26572.p1, htrionum.p.g2700.p1, htrionum.p.g3068.p1, htrionum.p.g33540.p1, htrionum.p.g33540.p3, htrionum.p.g44749.p3, htrionum.p.g45715.p1, htrionum.p.g47857.p1, htrionum.p.g48397.p1, htrionum.p.g62271.p1, htrionum.p.g65770.p1, htrion…	XP_038990616.1 uncharacterized protein LOC120113567, XP_038991114.1 uncharacterized mitochondrial protein AtMg00860-like, XP_038995777.1 uncharacterized protein LOC120120131, XP_038998743.1 uncharacterized protein LOC120124050, XP_038999500.1 uncharacterized protein LOC120125070, XP_039003082.1 uncharacterized protein LOC120129711, XP_039004688.1 uncharacterized protein LOC120131883, XP_039011091…		Solyc03g160750.1.1 fatty acyl-CoA reductase 1 isoform X1 _AHRD V3.11 --* XP_021321120.1_, Solyc10g160810.1.1 Reverse transcriptase _AHRD V3.11 *-* tr|D5LVJ1|D5LVJ1_ELEAC_, Solyc10g160950.1.1 Reverse transcriptase _AHRD V3.11 *-* tr|A0A2U1PT39|A0A2U1PT39_ARTAN_	INIL02g11535.t1, INIL12g07401.t1, INIL13g38978.t1, INIL15g31548.t1		Am01g27460.P01, Am01g61230.P01, Am02g09450.P01, Am02g25010.P01, Am02g31660.P01, Am03g27490.P01, Am05g16260.P01, Am05g25800.P01, Am05g25960.P01, Am05g28160.P01, Am05g38990.P01, Am07g21870.P01		Os03t0300700-01 Retrotransposon gag protein family protein., Os08t0202300-03 Reverse transcriptase domain containing protein., Os12t0142900-02 Similar to H0321H01.8 protein.
OG0000141	htrionum.r.g40210.p1, htrionum.r.g64876.p1, htrionum.r.g64890.p1, htrionum.r.g64901.p1, htrionum.r.g64902.p1, htrionum.r.g64904.p1, htrionum.r.g6505.p1, htrionum.p.g13038.p1, htrionum.p.g24629.p1, htrionum.p.g45587.p1, htrionum.p.g50457.p1, htrionum.p.g64964.p1, htrionum.p.g64965.p1, htrionum.p.g64967.p1, htrionum.p.g64978.p1, htrionum.p.g64985.p1, htrionum.p.g64992.p1, htrionum.p.g64996.p1	XP_038995085.1 trimethyltridecatetraene synthase-like, XP_039016880.1 trimethyltridecatetraene synthase-like, XP_039016881.1 trimethyltridecatetraene synthase-like, XP_039032411.1 trimethyltridecatetraene synthase-like, XP_039038342.1 trimethyltridecatetraene synthase-like, XP_039041179.1 trimethyltridecatetraene synthase-like, XP_039050616.1 trimethyltridecatetraene synthase-like, XP_039051212.1…		Solyc03g122350.3.1 Cytochrome P450 _AHRD V3.3 *** Q43795_TOBAC_, Solyc03g122360.3.1 Cytochrome P450 _AHRD V3.3 *** Q43795_TOBAC_, Solyc04g051244.1.1 Cytochrome 71.1, Solyc04g071780.3.1 Cytochrome P450 _AHRD V3.3 *-* A0A200Q069_9MAGN_, Solyc04g071790.4.1 Cytochrome P450 _AHRD V3.11 *-* tr|A0A200Q069|A0A200Q069_9MAGN_, Solyc04g071800.3.1 Cytochrome P450 _AHRD V3.3 *-* A0A200Q069_9MAGN_, Solyc04g071…	INIL09g21551.t1, INIL09g21552.t1, INIL09g21554.t1, INIL09g21555.t1, INIL09g21556.t1, INIL09g21557.t1, INIL09g21558.t1, INIL09g21559.t1, INIL09g21560.t1, INIL09g21569.t1, INIL09g30477.t1, INIL12g24877.t1, INIL12g24880.t1	Lj3g3v2577140.1 Non Characterized Hit- tr|I1MK13|I1MK13_SOYBN Uncharacterized protein OS=Glycine max GN=Gma.4374 PE=_75.66_0_Cytochrome P450_Cytochrome P450; seg_NULL; EP450I_Cytochrome P450_ E-class_ group I; no description__CUFF.44351.1	Am02g13740.P01, Am03g25480.P01, Am03g25480.P02, Am05g09580.P01, Am05g09580.P02, Am05g09590.P01, Am05g09600.P01, Am05g09610.P01, Am05g09620.P01, Am05g09630.P01, Am05g09640.P01, Am05g09650.P01, Am05g09700.P01	Potri.001G167800.1.p pacid=42788637 transcript=Potri.001G167800.1 locus=Potri.001G167800 ID=Potri.001G167800.1.v4.1 annot-version=v4.1, Potri.001G167900.1.p pacid=42788475 transcript=Potri.001G167900.1 locus=Potri.001G167900 ID=Potri.001G167900.1.v4.1 annot-version=v4.1, Potri.003G066400.1.p pacid=42787212 transcript=Potri.003G066400.1 locus=Potri.003G066400 ID=Potri.003G066400.1.v4.1 annot-versi…	Os02t0503100-00 Similar to flavonoid 3-monooxygenase., Os03t0650200-01 Cytochrome P450_ Homoterpene biosynthesis_ Attraction of natural enemies of herbivores in plant indirect defense, Os08t0456200-00 Similar to flavonoid 3-monooxygenase., Os08t0499700-02 Conserved hypothetical protein., Os09t0263933-00 Similar to flavonoid 3-monooxygenase., Os09t0264051-00 Similar to flavonoid 3-monooxygenase., …
OG0000142	htrionum.r.g15677.p1, htrionum.r.g24017.p1, htrionum.r.g39453.p1, htrionum.r.g39722.p1, htrionum.r.g46453.p1, htrionum.r.g47832.p1, htrionum.r.g48175.p1, htrionum.r.g56273.p1, htrionum.r.g56499.p1, htrionum.r.g62805.p1, htrionum.r.g63667.p1, htrionum.r.g75155.p1, htrionum.r.g77886.p1, htrionum.r.g78685.p1, htrionum.r.g8234.p1, htrionum.r.g86555.p1, htrionum.p.g49657.p1, htrionum.p.g66119.p1, htri…	XP_038992801.1 zinc finger protein WIP3-like, XP_038993133.1 zinc finger protein WIP2-like, XP_039002438.1 zinc finger protein WIP3-like, XP_039005984.1 zinc finger protein WIP2-like, XP_039006539.1 zinc finger protein WIP2-like, XP_039008603.1 zinc finger protein WIP2-like, XP_039008717.1 zinc finger protein WIP2-like, XP_039012754.1 zinc finger protein WIP3-like, XP_039014240.1 zinc finger prot…	AT1G08290.1 | Symbols_ WIP3 | WIP domain protein 3 | chr1_2610680-2613180 REVERSE LENGTH=337, AT1G13290.1 | Symbols_ WIP6_ DOT5 | DEFECTIVELY ORGANIZED TRIBUTARIES 5_ WIP domain protein 6 | chr1_4550366-4551527 REVERSE LENGTH=302, AT1G34790.1 | Symbols_ WIP1_ TT1 | WIP domain protein 1_ transparent testa 1 | chr1_12763953-12765489 FORWARD LENGTH=303, AT1G51220.1 | Symbols_ AtWIP5_ WIP5 | WIP doma…	Solyc01g087050.3.1 Zinc finger protein _AHRD V3.3 *** A0A200QA40_9MAGN_, Solyc03g059270.4.1 Zinc finger protein _AHRD V3.3 *** A0A200QA40_9MAGN_, Solyc04g074320.4.1 Zinc finger protein _AHRD V3.11 *** tr|A0A200QUS8|A0A200QUS8_9MAGN_, Solyc05g009770.4.1 Zinc finger protein _AHRD V3.11 *** tr|A0A200Q3J5|A0A200Q3J5_9MAGN_, Solyc11g062060.3.1 Zinc finger protein _AHRD V3.3 *** A0A200QA40_9MAGN_	INIL04g02264.t1, INIL04g02697.t1, INIL08g27230.t1, INIL12g21960.t1, INIL12g29041.t1	Lj0g3v0324749.1 Non Characterized Hit- tr|I1LVE3|I1LVE3_SOYBN Uncharacterized protein _Fragment_ OS=Glycine max PE=4_71.11_0_no description_Zinc finger C2H2-type/integrase DNA-binding domain; ZINC_FINGER_C2H2_1_Zinc finger_ C_CUFF.22064.1, Lj1g3v4288730.1 Non Characterized Hit- tr|I1JNF7|I1JNF7_SOYBN Uncharacterized protein OS=Glycine max GN=Gma.39622 PE_73.24_0_ZINC_FINGER_C2H2_2_Zinc finger_ C2…	Am02g41090.P01, Am02g47480.P01, Am02g51370.P01, Am03g15210.P01, Am03g34620.P01, Am03g34620.P02, Am03g36380.P01, Am06g08060.P01	Potri.001G018900.1.p pacid=42787861 transcript=Potri.001G018900.1 locus=Potri.001G018900 ID=Potri.001G018900.1.v4.1 annot-version=v4.1, Potri.001G267900.2.p pacid=42788279 transcript=Potri.001G267900.2 locus=Potri.001G267900 ID=Potri.001G267900.2.v4.1 annot-version=v4.1, Potri.002G098200.1.p pacid=42779676 transcript=Potri.002G098200.1 locus=Potri.002G098200 ID=Potri.002G098200.1.v4.1 annot-versi…	Os02t0196100-01 Similar to T6J4.5 protein _WIP6 protein_., Os09t0282100-00 Similar to WIP1., Os09t0485600-01 Similar to WIP1 protein _Fragment_.
OG0000143	htrionum.r.g30052.p1, htrionum.r.g30053.p1, htrionum.r.g52989.p1, htrionum.r.g74735.p1, htrionum.r.g78417.p1, htrionum.r.g80937.p1, htrionum.r.g80944.p1, htrionum.p.g51305.p1, htrionum.p.g80051.p1	XP_038992559.1 aspartic proteinase CDR1-like, XP_039003594.1 aspartic proteinase CDR1-like, XP_039012277.1 aspartic proteinase CDR1-like, XP_039012643.1 probable aspartic protease At2g35615, XP_039018980.1 aspartic proteinase CDR1, XP_039030124.1 aspartic proteinase CDR1-like, XP_039030125.1 aspartic proteinase CDR1-like, XP_039034761.1 aspartic proteinase CDR1-like, XP_039046780.1 probable aspar…	AT1G31450.1 | Symbols_ ECS1 | | chr1_11259872-11261209 REVERSE LENGTH=445, AT1G64830.1 | Symbols_ no symbol available | no full name available | chr1_24091271-24092566 REVERSE LENGTH=431, AT2G35615.1 | Symbols_ ECS2 | | chr2_14959391-14960734 FORWARD LENGTH=447, AT5G33340.1 | Symbols_ CDR1 | CONSTITUTIVE DISEASE RESISTANCE 1 | chr5_12594474-12595787 FORWARD LENGTH=437	Solyc01g081370.4.1 aspartic proteinase CDR1-like _AHRD V3.3 *** A0A1U7UZK6_NICSY_, Solyc08g005810.1.1 aspartic proteinase CDR1-like _AHRD V3.3 *** A0A1U7VXN6_NICSY_, Solyc08g005820.1.1 aspartic proteinase CDR1-like _AHRD V3.3 *** A0A1U8G735_CAPAN_, Solyc08g005830.1.1 aspartic proteinase CDR1-like _AHRD V3.3 *** A0A1S4BAW3_TOBAC_, Solyc08g005840.1.1 aspartic proteinase CDR1-like _AHRD V3.3 *** A0A…	INIL01g25592.t1, INIL01g25593.t1, INIL01g25594.t1, INIL01g25595.t1, INIL01g25596.t1, INIL01g25597.t1, INIL01g25598.t1, INIL01g25599.t1, INIL01g25599.t2, INIL01g25600.t1, INIL01g25601.t1, INIL01g25602.t1, INIL06g37299.t1	Lj0g3v0133659.1 tr|G7K1Z4|G7K1Z4_MEDTR Aspartic proteinase nepenthesin-1 OS=Medicago truncatula GN=MTR_5g080960 PE=3_59.22_0_Acid proteases_Peptidase aspartic; seg_NULL; CHLOROPLAST NUCLEIOD DNA-BINDING-RELATED_NULL; ASPARTYL_gene.g10227.t1.1, Lj0g3v0159829.1 Non Characterized Hit- tr|I1M0U3|I1M0U3_SOYBN Uncharacterized protein _Fragment_ OS=Glycine max PE=3_60.14_0_CHLOROPLAST NUCLEIOD DNA-BINDI…	Am02g31110.P01, Am02g38890.P01, Am02g38900.P01, Am02g38910.P01, Am02g38930.P01, Am02g38940.P01, Am02g38950.P01, Am02g38960.P01, Am02g38960.P02, Am02g38970.P01, Am03g17280.P01, Am04g21270.P01, Am04g28890.P01, Am04g28940.P01, Am06g10490.P01, Am07g03260.P01, Am07g03270.P01, Am07g14270.P01, Am07g14280.P01, Am07g14290.P01, Am07g14300.P01, Am07g14310.P01, Am07g14310.P02, Am07g14320.P01, Am07g14340.P01,…	Potri.003G087900.1.p pacid=42787341 transcript=Potri.003G087900.1 locus=Potri.003G087900 ID=Potri.003G087900.1.v4.1 annot-version=v4.1, Potri.003G105300.1.p pacid=42784782 transcript=Potri.003G105300.1 locus=Potri.003G105300 ID=Potri.003G105300.1.v4.1 annot-version=v4.1, Potri.014G114400.1.p pacid=42764586 transcript=Potri.014G114400.1 locus=Potri.014G114400 ID=Potri.014G114400.1.v4.1 annot-versi…	Os01t0178600-01 Aspartate protease_ Disease resistance
OG0000144	htrionum.r.g10290.p1, htrionum.r.g3481.p1, htrionum.r.g39697.p1, htrionum.r.g54586.p1, htrionum.r.g55166.p1, htrionum.r.g59205.p1, htrionum.r.g64523.p1, htrionum.r.g70561.p1, htrionum.r.g82933.p1, htrionum.r.g83802.p1, htrionum.r.g9164.p1, htrionum.p.g29555.p1, htrionum.p.g57127.p1	XP_039004431.1 agamous-like MADS-box protein AGL62, XP_039014282.1 agamous-like MADS-box protein AGL62, XP_039016629.1 agamous-like MADS-box protein AGL29, XP_039017493.1 agamous-like MADS-box protein AGL62, XP_039023790.1 agamous-like MADS-box protein AGL62, XP_039030092.1 agamous-like MADS-box protein AGL62, XP_039035134.1 agamous-like MADS-box protein AGL62, XP_039037906.1 agamous-like MADS-bo…	AT2G24840.1 | Symbols_ DIA_ AGL61 | DIANA_ AGAMOUS-like 61 | chr2_10581082-10581876 FORWARD LENGTH=264, AT2G34440.1 | Symbols_ AGL29 | AGAMOUS-like 29 | chr2_14526950-14527468 FORWARD LENGTH=172, AT3G04100.1 | Symbols_ AGL57 | AGAMOUS-like 57 | chr3_1075299-1075922 FORWARD LENGTH=207, AT3G66656.1 | Symbols_ AGL91 | AGAMOUS-like 91 | chr3_2091262-2091798 REVERSE LENGTH=178, AT4G36590.1 | Symbols_ …	Solyc01g106710.1.1 Transcription factor_ MADS-box _AHRD V3.3 *** A0A2U1P6T8_ARTAN_, Solyc01g106720.1.1 Agamous-like MADS-box protein AGL62 _AHRD V3.3 *** A0A2G3BV97_CAPCH_, Solyc04g025050.1.1 MADS-box transcription factor _AHRD V3.3 *-* A0A2K3L7S8_TRIPR_	INIL01g05020.t1, INIL01g15941.t1, INIL01g15946.t1, INIL01g19676.t1, INIL01g19677.t1, INIL01g19678.t1, INIL06g37567.t1, INIL08g38549.t1, INIL14g03750.t1	Lj0g3v0047359.1 tr|G7J813|G7J813_MEDTR Agamous-like MADS-box protein AGL62 OS=Medicago truncatula GN=MTR_3g080940 PE_76.5_0_MADSDOMAIN_Transcription factor_ MADS-box; SRF-TF_Transcription factor_ MADS-box; MADS BOX PROTEIN_N_gene.g3489.t1.1, Lj0g3v0067779.1 tr|G7J813|G7J813_MEDTR Agamous-like MADS-box protein AGL62 OS=Medicago truncatula GN=MTR_3g080940 PE_75.47_0_coiled-coil_NULL; MADSDOMAIN_Tra…	Am03g39880.P01, Am03g39880.P02, Am05g06290.P01, Am05g15030.P01, Am07g11640.P01, Am08g12270.P01, Am08g12280.P01	Potri.001G251400.1.p pacid=42790510 transcript=Potri.001G251400.1 locus=Potri.001G251400 ID=Potri.001G251400.1.v4.1 annot-version=v4.1, Potri.002G062000.1.p pacid=42777442 transcript=Potri.002G062000.1 locus=Potri.002G062000 ID=Potri.002G062000.1.v4.1 annot-version=v4.1, Potri.004G130900.1.p pacid=42796312 transcript=Potri.004G130900.1 locus=Potri.004G130900 ID=Potri.004G130900.1.v4.1 annot-versi…	Os01t0975800-01 MADS-box transcription factor_ Regulation of early seed development, Os06t0504100-00 Similar to SRF-type transcription factor family protein_ expressed., Os09t0116000-00 Transcription factor_ MADS-box domain containing protein., Os09t0116800-01 MADS-box transcription factor_ Regulation of early seed development, Os09t0402533-00 Similar to DNA binding protein.
OG0000145	htrionum.r.g18980.p1, htrionum.r.g18982.p1, htrionum.r.g18983.p1, htrionum.r.g18984.p1, htrionum.r.g18988.p1, htrionum.r.g36119.p1, htrionum.r.g57835.p1, htrionum.r.g63815.p1, htrionum.r.g63817.p1, htrionum.p.g77973.p1	XP_038996427.1 F-box protein SKIP19-like, XP_039002849.1 putative F-box/LRR-repeat protein 23, XP_039023473.1 putative F-box/LRR-repeat protein 23, XP_039036133.1 putative F-box/LRR-repeat protein 23, XP_039037267.1 putative F-box/LRR-repeat protein 23, XP_039067233.1 F-box protein SKIP19-like, XP_039068462.1 F-box protein SKIP19-like, XP_039068463.1 F-box protein SKIP19-like	AT4G03625.1 | Symbols_ no symbol available | no full name available | chr4_1608516-1608710 FORWARD LENGTH=64, AT4G05460.1 | Symbols_ AtSKIP19_ SKIP19 | SKP1/ASK-Interacting protein 19 | chr4_2761106-2762400 REVERSE LENGTH=302, AT4G05470.1 | Symbols_ PEG8 | PATERNALLY EXPRESSED GENE 8 | chr4_2763256-2765351 REVERSE LENGTH=306, AT4G05475.1 | Symbols_ no symbol available | no full name available | c…	Solyc08g006940.5.1 F-box protein SKIP19-like _AHRD V3.11 *** tr|A0A2I4GUY1|A0A2I4GUY1_9ROSI_, Solyc08g013750.3.1 F-box protein SKIP19 _AHRD V3.3 *-* SKI19_ARATH_, Solyc08g013800.5.1 F-box protein SKIP19-like _AHRD V3.11 *** tr|A0A2I4GUY1|A0A2I4GUY1_9ROSI_, Solyc08g013820.3.1 F-box protein SKIP19-like _AHRD V3.3 *** A0A2I4GUY1_9ROSI_	INIL06g37756.t1, INIL06g37757.t1	Lj0g3v0047169.1 Non Characterized Hit- tr|I1QGC4|I1QGC4_ORYGL Uncharacterized protein OS=Oryza glaberrima PE=4 SV=1_29.3_4e-19_N7-RELATED PROTEIN_NULL; F-BOX/LEUCINE RICH REPEAT PROTEIN_NULL; Leucine-rich repeat - CC _cysteine-_gene.g3477.t1.1, Lj0g3v0065659.1 Non Characterized Hit- tr|B8BBH4|B8BBH4_ORYSI Putative uncharacterized protein OS=Oryza sativa subsp_32.46_0.0000001_Leucine-rich repeat -…	Am01g48930.P01, Am01g48940.P01, Am01g48950.P01, Am01g48970.P01, Am01g48980.P01, Am01g58320.P01, Am01g58710.P01, Am01g58710.P02, Am02g01180.P01, Am02g01190.P01, Am02g01200.P01, Am02g01210.P01, Am02g01220.P01, Am02g01230.P01, Am02g01240.P01, Am02g01240.P02, Am02g01240.P03, Am02g01250.P01, Am02g01260.P01, Am02g01270.P01, Am02g01270.P02, Am08g16280.P01, Am08g16290.P01, Am08g16300.P01, Am08g16310.P01,…		Os02t0317300-01 Cyclin-like F-box domain containing protein., Os02t0317500-01 Cyclin-like F-box domain containing protein.
OG0000146	htrionum.r.g24914.p1, htrionum.r.g24915.p1, htrionum.r.g24919.p1, htrionum.r.g24924.p1, htrionum.r.g24926.p1, htrionum.r.g24928.p1, htrionum.r.g24929.p1, htrionum.r.g25682.p1, htrionum.r.g29260.p1, htrionum.r.g4501.p1, htrionum.r.g60717.p1, htrionum.r.g60719.p1, htrionum.r.g911.p1, htrionum.r.g912.p1, htrionum.r.g913.p1, htrionum.r.g918.p1, htrionum.r.g919.p1, htrionum.r.g937.p1, htrionum.r.g939.…	XP_038991769.1 cytochrome P450 CYP749A22-like, XP_038991770.1 cytochrome P450 CYP749A22-like, XP_038991772.1 cytochrome P450 CYP749A22-like, XP_038991773.1 cytochrome P450 CYP749A22-like, XP_038994196.1 cytochrome P450 CYP749A22-like, XP_038994197.1 cytochrome P450 CYP749A22-like, XP_039001933.1 cytochrome P450 CYP749A22-like, XP_039001934.1 cytochrome P450 CYP749A22-like, XP_039001935.1 cytochro…		Solyc05g011940.4.1 Cytochrome _AHRD V3.3 *** A0A1U8EYC2_CAPAN_, Solyc05g011970.3.1 Cytochrome _AHRD V3.3 *** A0A1U8EZV2_CAPAN_	INIL07g34389.t1, INIL08g23208.t1, INIL08g23210.t1, INIL08g23211.t1, INIL08g23211.t2, INIL11g26677.t1		Am03g29570.P01, Am03g33310.P01, Am03g33320.P01, Am03g33320.P02, Am03g33330.P01, Am03g33330.P02, Am03g33340.P01, Am03g33350.P01, Am03g33390.P01, Am03g33390.P02, Am03g33400.P01, Am05g11040.P01	Potri.010G139200.1.p pacid=42800290 transcript=Potri.010G139200.1 locus=Potri.010G139200 ID=Potri.010G139200.1.v4.1 annot-version=v4.1, Potri.010G139200.2.p pacid=42800291 transcript=Potri.010G139200.2 locus=Potri.010G139200 ID=Potri.010G139200.2.v4.1 annot-version=v4.1, Potri.010G139300.1.p pacid=42798126 transcript=Potri.010G139300.1 locus=Potri.010G139300 ID=Potri.010G139300.1.v4.1 annot-versi…
OG0000147	htrionum.r.g34641.p1, htrionum.r.g37155.p1, htrionum.r.g47191.p1, htrionum.r.g59527.p1, htrionum.r.g63884.p1, htrionum.r.g6563.p1, htrionum.r.g73153.p1, htrionum.r.g77118.p1, htrionum.r.g79123.p1, htrionum.p.g1109.p1, htrionum.p.g1342.p1, htrionum.p.g14372.p1, htrionum.p.g14766.p1, htrionum.p.g15458.p1, htrionum.p.g18178.p1, htrionum.p.g18351.p1, htrionum.p.g20302.p1, htrionum.p.g21627.p1, htrion…					Lj0g3v0070539.1 Non Characterized Hit- tr|A5AV68|A5AV68_VITVI Putative uncharacterized protein OS=Vitis vinifera GN=_24.77_0.009_UBN2_3_NULL; seg_NULL; GAG-POL-RELATED RETROTRANSPOSON_NULL_gene.g5118.t1.1, Lj1g3v0958820.1 Non Characterized Hit- tr|A5BTF0|A5BTF0_VITVI Putative uncharacterized protein OS=Vitis vinifera GN=_43.8_4e-19_seg_NULL_CUFF.26579.1, Lj6g3v1028520.1 Non Characterized Hit- tr|…		Potri.001G247404.1.p pacid=42790873 transcript=Potri.001G247404.1 locus=Potri.001G247404 ID=Potri.001G247404.1.v4.1 annot-version=v4.1
OG0000148	htrionum.r.g13682.p1, htrionum.r.g16215.p1, htrionum.r.g25131.p1, htrionum.r.g2937.p1, htrionum.r.g43311.p1, htrionum.r.g53853.p1, htrionum.r.g671.p1, htrionum.r.g74254.p1, htrionum.r.g8693.p1, htrionum.r.g88243.p1, htrionum.p.g82777.p1, htrionum.p.g96835.p1	XP_038993917.1 auxin-responsive protein IAA16-like, XP_039000069.1 auxin-responsive protein IAA14-like, XP_039002069.1 auxin-responsive protein IAA14-like isoform X1, XP_039002070.1 auxin-responsive protein IAA14-like isoform X2, XP_039002071.1 auxin-responsive protein IAA14-like isoform X3, XP_039002072.1 auxin-responsive protein IAA14-like isoform X4, XP_039007190.1 auxin-responsive protein IAA…	AT1G04250.1 | Symbols_ AtIAA17_ IAA17_ AXR3 | indole-3-acetic acid inducible 17_ AUXIN RESISTANT 3 | chr1_1136382-1138340 FORWARD LENGTH=229, AT3G04730.1 | Symbols_ IAA16 | indoleacetic acid-induced protein 16 | chr3_1288993-1290415 REVERSE LENGTH=236, AT3G23050.1 | Symbols_ IAA7_ AXR2 | indole-3-acetic acid 7_ AUXIN RESISTANT 2 | chr3_8194768-8196716 FORWARD LENGTH=243, AT3G23050.2 | Symbols_ IA…	Solyc01g097290.4.1 auxin-regulated IAA16, Solyc06g008590.3.1 auxin-regulated IAA17, Solyc06g053830.3.1 auxin-regulated IAA7, Solyc09g083290.3.1 auxin-regulated IAA14	INIL04g28580.t1, INIL07g05918.t1, INIL12g15711.t1, INIL13g07619.t1, INIL13g08143.t1, INIL13g08143.t2	Lj1g3v4450520.1 Non Characterized Hit- tr|I3S744|I3S744_LOTJA Uncharacterized protein OS=Lotus japonicus PE=2 SV=1_99.22_0_IAA_ARF_Aux/IAA-ARF-dimerisation; CAD & PB1 domains_NULL; FAMILY NOT NAMED_NULL; seg_NULL; AUX_IAA_A_CUFF.32404.1, Lj1g3v4984100.1 Non Characterized Hit- tr|I3SVA0|I3SVA0_MEDTR Uncharacterized protein OS=Medicago truncatula PE=2 SV_68.92_0_CAD & PB1 domains_NULL; AUX_IAA_AUX/…	Am01g60820.P01, Am01g60820.P02, Am02g52200.P01, Am02g52200.P02, Am04g42500.P01, Am05g18220.P01, Am05g18220.P02, Am05g18220.P03	Potri.002G044900.1.p pacid=42778381 transcript=Potri.002G044900.1 locus=Potri.002G044900 ID=Potri.002G044900.1.v4.1 annot-version=v4.1, Potri.005G053900.3.p pacid=42805267 transcript=Potri.005G053900.3 locus=Potri.005G053900 ID=Potri.005G053900.3.v4.1 annot-version=v4.1, Potri.005G218300.1.p pacid=42804810 transcript=Potri.005G218300.1 locus=Potri.005G218300 ID=Potri.005G218300.1.v4.1 annot-versi…	Os03t0633500-01 A member of Aux/IAA family protein_ Regulation of lateral root initiation, Os06t0335500-01 AUX/IAA protein family protein., Os12t0601300-01 Auxin-responsive family protein Aux/IAA_ Regulation of plant height_ panicle length_ spikelets per panicle and yield per plant
OG0000149	htrionum.r.g11707.p1, htrionum.r.g19533.p1, htrionum.r.g9103.p2, htrionum.p.g10538.p1, htrionum.p.g23514.p1, htrionum.p.g34931.p1, htrionum.p.g54843.p1, htrionum.p.g89725.p1	XP_038991045.1 LOW QUALITY PROTEIN_ cold-responsive protein kinase 1-like, XP_038992158.1 putative serine/threonine-protein kinase, XP_038999311.1 cold-responsive protein kinase 1-like isoform X1, XP_038999312.1 cold-responsive protein kinase 1-like isoform X2, XP_039001644.1 cold-responsive protein kinase 1-like, XP_039013670.1 cold-responsive protein kinase 1-like isoform X1, XP_039013671.1 col…	AT1G16670.1 | Symbols_ CRPK1 | cold-responsive protein kinase 1 | chr1_5697846-5699492 FORWARD LENGTH=390	Solyc07g062620.3.1 Protein kinase superfamily protein _AHRD V3.3 *** A0A2U1KM25_ARTAN_, Solyc10g005630.3.1 Protein kinase superfamily protein _AHRD V3.3 *** A0A2U1KM25_ARTAN_, Solyc10g084110.2.1 Pkinase domain-containing protein _AHRD V3.3 *** A0A1Q3B9U2_CEPFO_	INIL01g01631.t1, INIL01g19771.t1, INIL03g17496.t1, INIL04g02425.t1, INIL12g15806.t1, INIL12g15807.t1	Lj0g3v0346649.1 Non Characterized Hit- tr|I1MJ49|I1MJ49_SOYBN Uncharacterized protein OS=Glycine max PE=3 SV=1_86.85_0_Serine/Threonine protein kinases_ catalytic_Serine/threonine- / dual-specificity protein kinase_ cat_CUFF.23785.1, Lj1g3v4579490.1 Non Characterized Hit- tr|I3SEC8|I3SEC8_LOTJA Uncharacterized protein OS=Lotus japonicus PE=2 SV=1_99.08_0_Protein kinase-like _PK-like__Protein kina…	Am01g56990.P01, Am01g56990.P02, Am02g10970.P01, Am02g10970.P02, Am02g10970.P03, Am07g00920.P01, Am08g25440.P01, Am08g25440.P02	Potri.001G393200.10.p pacid=42789381 transcript=Potri.001G393200.10 locus=Potri.001G393200 ID=Potri.001G393200.10.v4.1 annot-version=v4.1, Potri.001G393200.4.p pacid=42789376 transcript=Potri.001G393200.4 locus=Potri.001G393200 ID=Potri.001G393200.4.v4.1 annot-version=v4.1, Potri.001G393200.5.p pacid=42789378 transcript=Potri.001G393200.5 locus=Potri.001G393200 ID=Potri.001G393200.5.v4.1 annot-ve…	Os02t0165100-01 Protein kinase_ core domain containing protein., Os02t0639100-00 Similar to H0801D08.12 protein., Os04t0619400-01 Receptor-like kinase_ Positive regulation of flavonoid metabolism_ UV-B tolerance, Os06t0676600-01 Protein kinase_ core domain containing protein., Os08t0200500-01 Serine/threonine protein kinase domain containing protein.
OG0000150	htrionum.r.g42447.p1, htrionum.r.g44267.p1, htrionum.r.g51451.p1, htrionum.r.g66080.p1, htrionum.r.g7642.p1, htrionum.r.g77451.p1, htrionum.r.g77451.p2, htrionum.r.g85499.p1, htrionum.p.g13813.p1, htrionum.p.g15479.p1, htrionum.p.g33725.p1, htrionum.p.g68445.p1, htrionum.p.g84415.p1, htrionum.p.g87129.p1	XP_038997893.1 transcription factor TGA4-like isoform X1, XP_038997894.1 transcription factor TGA4-like isoform X2, XP_038997895.1 transcription factor TGA1-like isoform X3, XP_039000470.1 transcription factor TGA3-like, XP_039003645.1 transcription factor TGA1-like isoform X1, XP_039003646.1 transcription factor TGA1-like isoform X2, XP_039005109.1 transcription factor TGA1-like, XP_039009581.1 …	AT1G22070.1 | Symbols_ TGA3 | TGA1A-related gene 3 | chr1_7789651-7791821 FORWARD LENGTH=384, AT1G77920.1 | Symbols_ TGA7 | TGACG sequence-specific binding protein 7 | chr1_29298959-29300607 FORWARD LENGTH=368, AT5G10030.1 | Symbols_ TGA4_ OBF4 | TGACG motif-binding factor 4_ OCS ELEMENT BINDING FACTOR 4 | chr5_3137648-3139295 REVERSE LENGTH=364, AT5G10030.2 | Symbols_ TGA4_ OBF4 | TGACG motif-bi…	Solyc04g011670.3.1 Transcription factor TGA7 _AHRD V3.3 *** A0A1U8GLI3_CAPAN_, Solyc04g054320.4.1 leucine-zipper transcription factor, Solyc04g072460.3.1 Transcription factor TGA7 _AHRD V3.3 *** A0A2G2WZD9_CAPBA_, Solyc12g056860.2.1 Transcription factor TGA7 _AHRD V3.3 *** A0A1U8F8B9_CAPAN_	INIL01g25242.t1, INIL02g40340.t1, INIL11g05174.t1, INIL11g26771.t1, INIL14g41737.t1	Lj0g3v0017149.1 tr|Q93XA2|Q93XA2_PHAVU TGA-type basic leucine zipper protein TGA1.1 OS=Phaseolus vulgaris PE=2 SV=1_87.95_0_BZIP_Basic-leucine zipper domain; basic region leucin zipper_Basic-leucine zipper domain; DOG1_DOG1 _NODE_25573_length_650_cov_347.383087.path1.1, Lj0g3v0239739.1 tr|Q93XA2|Q93XA2_PHAVU TGA-type basic leucine zipper protein TGA1.1 OS=Phaseolus vulgaris PE=2 SV=1_87.05_0_BZIP…	Am04g06140.P01, Am04g12860.P03, Am06g07530.P01, Am08g13350.P01	Potri.002G090700.5.p pacid=42779756 transcript=Potri.002G090700.5 locus=Potri.002G090700 ID=Potri.002G090700.5.v4.1 annot-version=v4.1, Potri.005G082000.10.p pacid=42805075 transcript=Potri.005G082000.10 locus=Potri.005G082000 ID=Potri.005G082000.10.v4.1 annot-version=v4.1, Potri.005G082000.11.p pacid=42805076 transcript=Potri.005G082000.11 locus=Potri.005G082000 ID=Potri.005G082000.11.v4.1 annot…	Os04t0637000-01 TGA-type bZIP Transcription Factor_ Regulation of diterpenoid phytoalexin production_ Defense response, Os04t0637000-02 Similar to Basic leucine zipper protein _Liguleless2_.
OG0000151			AT1G52950.1 | Symbols_ no symbol available | no full name available | chr1_19725483-19728007 FORWARD LENGTH=566, AT3G31925.1 | Symbols_ no symbol available | no full name available | chr3_12931100-12932241 FORWARD LENGTH=138			Lj0g3v0059129.1 Non Characterized Hit- tr|I3SCE2|I3SCE2_LOTJA Uncharacterized protein OS=Lotus japonicus PE=2 SV=1_46.77_0.0000000006_no description_Nucleic acid-binding_ OB-fold; DUF223_Domain of unknown function DUF223_CUFF.2608.1, Lj0g3v0059139.1 Non Characterized Hit- tr|I3SCE2|I3SCE2_LOTJA Uncharacterized protein OS=Lotus japonicus PE=2 SV=1_46.77_0.0000000006_DUF223_Domain of unknown functi…
OG0000152	htrionum.r.g19176.p1, htrionum.r.g28615.p1, htrionum.r.g62077.p1, htrionum.r.g62707.p1, htrionum.r.g62709.p1, htrionum.r.g72835.p1, htrionum.p.g68973.p1	XP_038992434.1 protein FAR1-RELATED SEQUENCE 9-like, XP_038995127.1 protein FAR1-RELATED SEQUENCE 3-like, XP_038995135.1 protein FAR1-RELATED SEQUENCE 3-like, XP_039000496.1 protein FAR1-RELATED SEQUENCE 5-like, XP_039018445.1 protein FAR1-RELATED SEQUENCE 5-like, XP_039036156.1 protein FAR1-RELATED SEQUENCE 3-like isoform X1, XP_039036157.1 protein FAR1-RELATED SEQUENCE 3-like isoform X1, XP_039…	AT2G27110.1 | Symbols_ FRS3 | FAR1-related sequence 3 | chr2_11576969-11580405 REVERSE LENGTH=851, AT2G27110.2 | Symbols_ FRS3 | FAR1-related sequence 3 | chr2_11576969-11580405 REVERSE LENGTH=851, AT2G27110.3 | Symbols_ FRS3 | FAR1-related sequence 3 | chr2_11576969-11580259 REVERSE LENGTH=706, AT4G38170.1 | Symbols_ FRS9 | FAR1-related sequence 9 | chr4_17904613-17906439 FORWARD LENGTH=545, AT4…	Solyc01g096850.4.1 Protein FAR1-RELATED SEQUENCE 3 _AHRD V3.3 *** A0A2G2YYN7_CAPAN_, Solyc01g112320.3.1 Protein FAR1-RELATED SEQUENCE 5 _AHRD V3.3 *** A0A2G3BWC6_CAPCH_, Solyc04g082845.2.1 Protein FAR1-RELATED SEQUENCE 5 _AHRD V3.3 *** A0A2G2X1H3_CAPBA_, Solyc06g073670.4.1 Protein FAR1-RELATED SEQUENCE 3 _AHRD V3.3 *** A0A2G2WMS5_CAPBA_, Solyc07g008700.3.1 protein FAR1-RELATED SEQUENCE 9-like _AH…	INIL03g01874.t1, INIL04g28896.t1, INIL04g28896.t2, INIL08g20859.t1, INIL11g05311.t1, INIL15g23863.t1	Lj0g3v0084509.1 Non Characterized Hit- tr|I1HZK5|I1HZK5_BRADI Uncharacterized protein OS=Brachypodium distachyon GN=_38.2_0.0000004_ZF_SWIM_Zinc finger_ SWIM-type; plant mutator transposase zinc finger_Zinc finger_ PMZ-type; MULE_MU_CUFF.4436.1, Lj0g3v0135969.1 Non Characterized Hit- tr|A5BPZ4|A5BPZ4_VITVI Putative uncharacterized protein OS=Vitis vinifera GN=_48.97_0_MULE_MULE transposase domain…		Potri.004G196300.4.p pacid=42796044 transcript=Potri.004G196300.4 locus=Potri.004G196300 ID=Potri.004G196300.4.v4.1 annot-version=v4.1, Potri.004G196300.5.p pacid=42796045 transcript=Potri.004G196300.5 locus=Potri.004G196300 ID=Potri.004G196300.5.v4.1 annot-version=v4.1, Potri.004G196300.7.p pacid=42796046 transcript=Potri.004G196300.7 locus=Potri.004G196300 ID=Potri.004G196300.7.v4.1 annot-versi…	Os02t0202800-01 FAR1 domain containing protein., Os02t0202800-02 Hypothetical conserved gene., Os02t0284500-01 FAR1 DNA binding domain domain containing protein., Os03t0655600-01 MULE transposase_ conserved domain domain containing protein., Os03t0655600-02 MULE transposase_ conserved domain domain containing protein., Os03t0655600-03 Hypothetical conserved gene., Os03t0718200-01 Zinc finger_ SWI…
OG0000153	htrionum.r.g13640.p1, htrionum.r.g13641.p1, htrionum.r.g16153.p1, htrionum.r.g42928.p1, htrionum.r.g43272.p1, htrionum.r.g43275.p1, htrionum.r.g58766.p1, htrionum.r.g619.p2, htrionum.r.g944.p1, htrionum.p.g22871.p1	XP_039004013.1 probable inorganic phosphate transporter 1-7, XP_039008160.1 probable inorganic phosphate transporter 1-5, XP_039019634.1 probable inorganic phosphate transporter 1-3, XP_039019635.1 probable inorganic phosphate transporter 1-3, XP_039029694.1 low affinity inorganic phosphate transporter 1-like, XP_039031069.1 inorganic phosphate transporter 1-4, XP_039071101.1 probable inorganic p…	AT2G32830.1 | Symbols_ PHT5_ PHT1;5 | phosphate transporter 1;5_ PHOSPHATE TRANSPORTER 5 | chr2_13927754-13929657 REVERSE LENGTH=542, AT2G38940.1 | Symbols_ PHT1;4_ ATPT2 | phosphate transporter 1;4_ ARABIDOPSIS THALIANA PHOSPHATE TRANSPORTER 2 | chr2_16258500-16260104 FORWARD LENGTH=534, AT3G54700.1 | Symbols_ PHT1;7 | phosphate transporter 1;7 | chr3_20248463-20250070 REVERSE LENGTH=535, AT3G54…	Solyc03g005530.1.1 Phosphate transporter _AHRD V3.3 *** Q9AYT2_TOBAC_, Solyc03g005555.1.1 Phosphate transporter _AHRD V3.3 *** Q9AYT2_TOBAC_, Solyc06g034200.1.1 Phosphate transporter _AHRD V3.3 *** Q9AYT3_TOBAC_, Solyc09g066410.3.1 Phosphate transporter _AHRD V3.3 *** Q9AYT3_TOBAC_, Solyc09g090070.1.1 phosphate transporter 1, Solyc09g090080.1.1 Phosphate transporter _AHRD V3.3 *** Q9AYT3_TOBAC_	INIL12g03253.t1, INIL12g08382.t1, INIL12g08383.t1, INIL13g07581.t1, INIL13g08184.t1, INIL13g08185.t1	Lj0g3v0003149.1 tr|K0I855|K0I855_ASTSI Phosphate transporter 5 OS=Astragalus sinicus GN=PT5 PE=2 SV=1_89.85_0_MFS_Major facilitator superfamily domain; no description_NULL; SUBFAMILY NOT NAMED_NULL; FAMILY NOT _CUFF.229.1, Lj0g3v0090239.1 tr|K0I855|K0I855_ASTSI Phosphate transporter 5 OS=Astragalus sinicus GN=PT5 PE=2 SV=1_89.85_0_MFS general substrate transporter_Major facilitator superfamily do…	Am01g12500.P01, Am01g60030.P01, Am02g51240.P01, Am02g54250.P01, Am04g42360.P01, Am04g42370.P01, Am04g43040.P01, Am04g43050.P01, Am04g43060.P01, Am04g43070.P01, Am04g43080.P01, Am04g43090.P01, Am04g43100.P01, Am08g08020.P01	Potri.001G318500.1.p pacid=42793753 transcript=Potri.001G318500.1 locus=Potri.001G318500 ID=Potri.001G318500.1.v4.1 annot-version=v4.1, Potri.002G038900.1.p pacid=42777643 transcript=Potri.002G038900.1 locus=Potri.002G038900 ID=Potri.002G038900.1.v4.1 annot-version=v4.1, Potri.005G223600.1.p pacid=42802526 transcript=Potri.005G223600.1 locus=Potri.005G223600 ID=Potri.005G223600.1.v4.1 annot-versi…	Os03t0136400-01 Phosphate transporter 1;7_ Phosphorus redistribution_ Anther development, Os03t0150500-01 Similar to Phosphate transporter 6., Os03t0150600-01 Pi transporter_ Pi homeostasis, Os03t0150600-02 Similar to Isoform 2 of Inorganic phosphate transporter 1-1., Os03t0150800-01 Pi transporter_ Pi homeostasis_ Selenite uptake, Os04t0185600-00 General substrate transporter domain containing p…
OG0000154					INIL00g36444.t1, INIL01g00929.t1, INIL01g14026.t1, INIL01g14031.t1, INIL01g25746.t1, INIL02g02210.t1, INIL02g14141.t1, INIL02g16634.t1, INIL02g17218.t1, INIL02g24994.t1, INIL02g40640.t1, INIL03g19603.t1, INIL03g29806.t1, INIL04g07158.t1, INIL04g07158.t2, INIL04g08999.t1, INIL05g02729.t1, INIL05g02760.t1, INIL05g02761.t1, INIL05g09431.t1, INIL05g10544.t1, INIL05g19555.t1, INIL05g24182.t1, INIL05g3…
OG0000155	htrionum.r.g10678.p1, htrionum.r.g36580.p1, htrionum.r.g62104.p1, htrionum.r.g62105.p1, htrionum.r.g62106.p1, htrionum.r.g62107.p1, htrionum.r.g72851.p1, htrionum.r.g76441.p1, htrionum.p.g21161.p1, htrionum.p.g30201.p1, htrionum.p.g30203.p1, htrionum.p.g30204.p1, htrionum.p.g30208.p1, htrionum.p.g94760.p1	XP_038991293.1 putative GEM-like protein 8, XP_038995592.1 putative GEM-like protein 8, XP_038995877.1 putative GEM-like protein 8, XP_039004871.1 putative GEM-like protein 8, XP_039006948.1 putative GEM-like protein 8, XP_039014463.1 putative GEM-like protein 8 isoform X1, XP_039014464.1 GEM-like protein 4 isoform X2, XP_039018370.1 putative GEM-like protein 8, XP_039018411.1 putative GEM-like p…	AT5G08350.1 | Symbols_ no symbol available | no full name available | chr5_2686417-2687175 REVERSE LENGTH=222, AT5G23350.1 | Symbols_ no symbol available | no full name available | chr5_7858545-7859201 REVERSE LENGTH=218, AT5G23360.1 | Symbols_ no symbol available | no full name available | chr5_7861817-7862449 FORWARD LENGTH=210, AT5G23370.1 | Symbols_ no symbol available | no full name availabl…	Solyc03g098660.3.1 GRAM domain _AHRD V3.3 *** A0A200Q4W9_9MAGN_, Solyc04g008930.2.1 GRAM domain _AHRD V3.3 *** A0A200Q501_9MAGN_, Solyc04g008940.4.1 GRAM domain-containing protein _AHRD V3.3 *** A0A1Q3B313_CEPFO_, Solyc04g008950.5.1 GRAM domain-containing protein _AHRD V3.11 *** tr|A0A1Q3B313|A0A1Q3B313_CEPFO_, Solyc04g008960.3.1 GEM-like protein 6 _AHRD V3.3 *** A0A2G2X9D6_CAPBA_, Solyc04g008970…	INIL03g42079.t1, INIL06g37007.t1, INIL09g29598.t1, INIL09g29599.t1, INIL09g29600.t1, INIL09g29602.t1, INIL09g29605.t1, INIL09g35766.t1, INIL09g35771.t1, INIL09g35772.t1, INIL09g35774.t1, INIL09g35775.t1, INIL15g27631.t1	Lj0g3v0363269.1 tr|G7KKC8|G7KKC8_MEDTR GEM-like protein OS=Medicago truncatula GN=MTR_6g077990 PE=4 SV=1_81.94_0_domain in glucosyltransferases_ myotubularin_GRAM; FAMILY NOT NAMED_NULL; GRAM_GRAM_gene.g28549.t1.1, Lj4g3v3014580.1 Non Characterized Hit- tr|I3SIE9|I3SIE9_LOTJA Uncharacterized protein OS=Lotus japonicus PE=2 SV=1_98.36_0_GRAM_GRAM; domain in glucosyltransferases_ myotubularin_GRAM;…	Am04g24370.P01, Am04g40490.P01, Am04g40490.P02, Am04g40490.P03, Am04g40520.P01, Am04g40540.P01	Potri.004G068000.1.p pacid=42795632 transcript=Potri.004G068000.1 locus=Potri.004G068000 ID=Potri.004G068000.1.v4.1 annot-version=v4.1, Potri.005G088200.1.p pacid=42802886 transcript=Potri.005G088200.1 locus=Potri.005G088200 ID=Potri.005G088200.1.v4.1 annot-version=v4.1, Potri.005G088300.2.p pacid=42803520 transcript=Potri.005G088300.2 locus=Potri.005G088300 ID=Potri.005G088300.2.v4.1 annot-versi…	Os02t0636600-00 GRAM domain containing protein., Os02t0636700-01 GRAM domain containing protein., Os04t0526800-01 Glucosyltransferases-like GTPase activators and Myotubularin _GRAM_ domain-containing protein_ Drought and salt tolerance_ Regulationof the ABA pathway, Os04t0527000-01 GRAM domain containing protein., Os10t0489000-00 Similar to FIP1.
OG0000156	htrionum.r.g73910.p1, htrionum.p.g28825.p1, htrionum.p.g37030.p1, htrionum.p.g37030.p2, htrionum.p.g45119.p1, htrionum.p.g57460.p1, htrionum.p.g6083.p1, htrionum.p.g96175.p1, htrionum.p.g9930.p1, htrionum.p.g9930.p2	XP_038994174.1 homeobox-leucine zipper protein HDG2-like isoform X1, XP_038994175.1 homeobox-leucine zipper protein HDG2-like isoform X2, XP_038994176.1 homeobox-leucine zipper protein HDG2-like isoform X3, XP_038997163.1 homeobox-leucine zipper protein HDG2-like isoform X1, XP_038997164.1 homeobox-leucine zipper protein HDG2-like isoform X2, XP_039001333.1 homeobox-leucine zipper protein MERISTE…	AT1G05230.1 | Symbols_ HDG2 | homeodomain GLABROUS 2 | chr1_1513388-1517024 REVERSE LENGTH=721, AT1G05230.10 | Symbols_ HDG2 | homeodomain GLABROUS 2 | chr1_1513388-1517024 REVERSE LENGTH=721, AT1G05230.11 | Symbols_ HDG2 | homeodomain GLABROUS 2 | chr1_1513388-1517024 REVERSE LENGTH=721, AT1G05230.2 | Symbols_ HDG2 | homeodomain GLABROUS 2 | chr1_1513388-1517024 REVERSE LENGTH=721, AT1G05230.3 |…	Solyc02g080260.4.1 Woolly, Solyc03g031760.5.1 Homeobox-leucine zipper protein ROC2 _AHRD V3.11 *** tr|A0A2I0WMP2|A0A2I0WMP2_9ASPA_, Solyc10g005330.3.1 Homeobox-leucine zipper protein MERISTEM .1	INIL06g38017.t1, INIL14g03985.t1	Lj3g3v1338000.1 Non Characterized Hit- tr|I1LRR5|I1LRR5_SOYBN Uncharacterized protein OS=Glycine max GN=Gma.39507 PE_88.58_0_coiled-coil_NULL; Homeodomain_Homeodomain; in StAR and phosphatidylcholine transfer pro_Lipid-bindin_CUFF.42457.1, Lj3g3v1338000.2 Non Characterized Hit- tr|I1LU60|I1LU60_SOYBN Uncharacterized protein OS=Glycine max GN=Gma.55967 PE_87.78_0_Bet v1-like_NULL; Homeodomain-like…	Am02g07290.P01, Am07g05140.P01	Potri.002G230200.1.p pacid=42778891 transcript=Potri.002G230200.1 locus=Potri.002G230200 ID=Potri.002G230200.1.v4.1 annot-version=v4.1, Potri.002G230200.10.p pacid=42778895 transcript=Potri.002G230200.10 locus=Potri.002G230200 ID=Potri.002G230200.10.v4.1 annot-version=v4.1, Potri.002G230200.11.p pacid=42778900 transcript=Potri.002G230200.11 locus=Potri.002G230200 ID=Potri.002G230200.11.v4.1 annot…	Os04t0627000-01 Similar to Homeobox-leucine zipper protein ROC2., Os04t0627000-02 Similar to Homeobox-leucine zipper protein ROC2., Os08t0136100-01 Similar to Roc1., Os08t0187500-01 Similar to Roc1., Os08t0187500-02 GL2-type homeobox gene_ Protoderm differentiation and radial pattern formation during early rice embryogenesis
OG0000157	htrionum.r.g10724.p1, htrionum.r.g3340.p1, htrionum.r.g46968.p1, htrionum.r.g68167.p1, htrionum.r.g76504.p1, htrionum.r.g79411.p1, htrionum.r.g9041.p1, htrionum.p.g11081.p1, htrionum.p.g36221.p1, htrionum.p.g97146.p1	XP_038993188.1 universal stress protein PHOS34-like, XP_038997464.1 universal stress protein PHOS32-like, XP_038997474.1 universal stress protein PHOS32-like, XP_039012373.1 universal stress protein PHOS32-like, XP_039012374.1 universal stress protein PHOS32-like, XP_039012929.1 universal stress protein PHOS32-like isoform X1, XP_039012934.1 universal stress protein PHOS32-like isoform X2, XP_039…	AT1G11360.1 | Symbols_ no symbol available | no full name available | chr1_3822171-3822899 REVERSE LENGTH=242, AT1G11360.2 | Symbols_ no symbol available | no full name available | chr1_3822171-3822899 REVERSE LENGTH=242, AT1G11360.3 | Symbols_ no symbol available | no full name available | chr1_3822171-3822899 REVERSE LENGTH=242, AT1G11360.4 | Symbols_ no symbol available | no full name availabl…	Solyc02g079410.2.1 Adenine nucleotide alpha hydrolases-like superfamily protein _AHRD V3.3 *** A0A1P8BH73_ARATH_, Solyc03g006680.3.1 Adenine nucleotide alpha hydrolases-like superfamily protein _AHRD V3.3 *** A0A2U1N8C2_ARTAN_, Solyc07g053200.5.1 Adenine nucleotide alpha hydrolases-like superfamily protein _AHRD V3.11 *** tr|A0A2U1N8C2|A0A2U1N8C2_ARTAN_, Solyc07g063680.5.1 Adenine nucleotide alph…	INIL02g05564.t1, INIL03g17403.t1, INIL04g32432.t1, INIL06g37981.t1, INIL11g09905.t1	Lj0g3v0263839.1 tr|B6U5U1|B6U5U1_MAIZE USP family protein OS=Zea mays PE=2 SV=1_46.02_8e-19_Adenine nucleotide alpha hydrolases-like_NULL; seg_NULL; no description_Rossmann-like alpha/beta/alp_CUFF.17438.1, Lj0g3v0263839.2 tr|B6U5U1|B6U5U1_MAIZE USP family protein OS=Zea mays PE=2 SV=1_46.02_8e-19_Adenine nucleotide alpha hydrolases-like_NULL; seg_NULL; no description_Rossmann-like alpha/beta/alp…	Am01g50260.P01, Am01g53740.P01, Am01g53740.P02, Am01g53740.P03, Am03g02730.P01, Am03g02730.P02	Potri.001G409100.1.p pacid=42793360 transcript=Potri.001G409100.1 locus=Potri.001G409100 ID=Potri.001G409100.1.v4.1 annot-version=v4.1, Potri.011G039800.2.p pacid=42781849 transcript=Potri.011G039800.2 locus=Potri.011G039800 ID=Potri.011G039800.2.v4.1 annot-version=v4.1, Potri.011G039800.3.p pacid=42781848 transcript=Potri.011G039800.3 locus=Potri.011G039800 ID=Potri.011G039800.3.v4.1 annot-versi…	Os01t0783500-01 Rossmann-like alpha/beta/alpha sandwich fold domain containing protein., Os05t0501700-01 Rossmann-like alpha/beta/alpha sandwich fold domain containing protein., Os07t0551400-01 Universal stress protein_ Resistance against M. oryzae, Os07t0551400-02 Similar to USP family protein.
OG0000158	htrionum.r.g25553.p1, htrionum.r.g50246.p1, htrionum.r.g6042.p1, htrionum.r.g68274.p1, htrionum.p.g23062.p1, htrionum.p.g30775.p1, htrionum.p.g57413.p1, htrionum.p.g58279.p1, htrionum.p.g59157.p1, htrionum.p.g6054.p1, htrionum.p.g94108.p1	XP_038995449.1 aspartic proteinase A1-like, XP_038995450.1 aspartic proteinase A1-like, XP_039016527.1 aspartic proteinase A1-like, XP_039023247.1 aspartic proteinase-like isoform X1, XP_039023248.1 aspartic proteinase-like isoform X2, XP_039026805.1 aspartic proteinase-like, XP_039026806.1 aspartic proteinase-like, XP_039029452.1 aspartic proteinase-like isoform X1, XP_039029453.1 aspartic prote…	AT1G11910.1 | Symbols_ ATAPA1_ AtPaspA1_ PaspA1_ APA1 | aspartic proteinase A1_ putative aspartic proteinase A1 | chr1_4017119-4019874 REVERSE LENGTH=506, AT1G11910.2 | Symbols_ ATAPA1_ AtPaspA1_ PaspA1_ APA1 | aspartic proteinase A1_ putative aspartic proteinase A1 | chr1_4017119-4019996 REVERSE LENGTH=517, AT1G62290.1 | Symbols_ AtPaspA2_ PaspA2 | putative aspartic proteinase A2 | chr1_23010107…	Solyc01g101240.5.1 Aspartic proteinase _AHRD V3.11 *** tr|A0A1U8DV20|A0A1U8DV20_CAPAN_, Solyc02g032940.5.1 Aspartic proteinase _AHRD V3.11 *** tr|A0A1U8FF23|A0A1U8FF23_CAPAN_, Solyc02g080880.4.1 Aspartic proteinase _AHRD V3.3 *** A0A1U8FF23_CAPAN_, Solyc03g005280.4.1 Aspartic proteinase .1, Solyc07g051850.3.1 aspartic proteinase-like _AHRD V3.3 *** A0A2I4H0Z7_9ROSI_, Solyc09g082760.3.1 Aspartic p…	INIL03g17815.t1, INIL04g39507.t1, INIL06g37345.t1, INIL06g38042.t1, INIL10g13491.t1, INIL13g08112.t1	Lj0g3v0077119.1 Non Characterized Hit- tr|I1MFJ1|I1MFJ1_SOYBN Uncharacterized protein OS=Glycine max GN=Gma.37468 PE_79.62_0_PEPSIN_Peptidase A1; SAP_B_Saposin B; Acid proteases_Peptidase aspartic; Saposin_Saposin-like; seg_N_CUFF.3903.1, Lj0g3v0080919.1 Non Characterized Hit- tr|I1MHN2|I1MHN2_SOYBN Uncharacterized protein OS=Glycine max GN=Gma.20257 PE_77.67_0_ASPARTIC PROTEINASE-RELATED_NULL; A…	Am02g07870.P01, Am02g07870.P06, Am02g13470.P01, Am05g36330.P01, Am05g36330.P02, Am05g36330.P03, Am07g03820.P01, Am07g03820.P02	Potri.001G356900.2.p pacid=42787734 transcript=Potri.001G356900.2 locus=Potri.001G356900 ID=Potri.001G356900.2.v4.1 annot-version=v4.1, Potri.002G228300.2.p pacid=42776955 transcript=Potri.002G228300.2 locus=Potri.002G228300 ID=Potri.002G228300.2.v4.1 annot-version=v4.1, Potri.002G228300.4.p pacid=42776954 transcript=Potri.002G228300.4 locus=Potri.002G228300 ID=Potri.002G228300.4.v4.1 annot-versi…	Os01t0290000-01 Similar to Cyprosin precursor _EC 3.4.23.-_ _Fragment_., Os01t0290000-02 Similar to Cyprosin precursor _EC 3.4.23.-_ _Fragment_., Os01t0290000-03 Similar to Cyprosin precursor _EC 3.4.23.-_ _Fragment_., Os01t0663400-01 Similar to Aspartic proteinase oryzasin 1 precursor _EC 3.4.23.-_., Os01t0663400-02 Similar to aspartic proteinase oryzasin-1., Os05t0137400-01 Similar to Aspartic …
OG0000159			AT1G13780.1 | Symbols_ no symbol available | no full name available | chr1_4724681-4726314 FORWARD LENGTH=456, AT1G13780.2 | Symbols_ no symbol available | no full name available | chr1_4724681-4725765 FORWARD LENGTH=334, AT1G16930.1 | Symbols_ no symbol available | no full name available | chr1_5789987-5791534 FORWARD LENGTH=449, AT1G16930.2 | Symbols_ no symbol available | no full name availabl…
OG0000160	htrionum.r.g10780.p1, htrionum.r.g10780.p2, htrionum.r.g50417.p1, htrionum.r.g50417.p2, htrionum.r.g50417.p3, htrionum.r.g55025.p1, htrionum.r.g6204.p2, htrionum.r.g67576.p1, htrionum.r.g67576.p2, htrionum.r.g74013.p2, htrionum.p.g57600.p1, htrionum.p.g94868.p1	XP_039008925.1 protein NUCLEAR FUSION DEFECTIVE 6_ mitochondrial-like isoform X1, XP_039008931.1 protein NUCLEAR FUSION DEFECTIVE 6_ mitochondrial-like isoform X2, XP_039026795.1 protein NUCLEAR FUSION DEFECTIVE 6_ mitochondrial isoform X1, XP_039026796.1 protein NUCLEAR FUSION DEFECTIVE 6_ mitochondrial isoform X2, XP_039035841.1 protein NUCLEAR FUSION DEFECTIVE 6_ mitochondrial-like, XP_0390379…	AT1G28395.1 | Symbols_ no symbol available | no full name available | chr1_9970134-9971433 REVERSE LENGTH=95, AT1G28395.2 | Symbols_ no symbol available | no full name available | chr1_9970134-9971433 REVERSE LENGTH=95, AT1G28395.3 | Symbols_ no symbol available | no full name available | chr1_9970134-9971433 REVERSE LENGTH=95, AT1G28395.4 | Symbols_ no symbol available | no full name available |…	Solyc02g077730.3.1 Protein NUCLEAR FUSION DEFECTIVE 6_ chloroplastic/mitochondrial _AHRD V3.3 *** A0A2G3C0W3_CAPCH_, Solyc07g053670.3.1 Protein NUCLEAR FUSION DEFECTIVE 6_ chloroplastic/mitochondrial _AHRD V3.3 *** A0A2G2WE69_CAPBA_	INIL03g17683.t1, INIL03g17683.t2, INIL06g37919.t1, INIL06g37919.t2, INIL06g37919.t3, INIL09g30358.t1, INIL09g30358.t2, INIL09g30358.t3, INIL14g04151.t1, INIL14g04151.t2, INIL14g04151.t3	Lj3g3v2812170.1 Non Characterized Hit- tr|K4CFR2|K4CFR2_SOLLC Uncharacterized protein OS=Solanum lycopersicum GN=Sol_59.09_1e-16_seg_NULL_CUFF.44723.1, Lj3g3v2812170.3 Non Characterized Hit- tr|K4CFR2|K4CFR2_SOLLC Uncharacterized protein OS=Solanum lycopersicum GN=Sol_59.09_1e-16_seg_NULL_CUFF.44723.3, Lj3g3v2812170.4 Non Characterized Hit- tr|K4CFR2|K4CFR2_SOLLC Uncharacterized protein OS=Solanu…	Am02g04820.P01, Am02g04820.P02, Am03g10150.P01, Am03g10150.P02, Am03g10150.P03	Potri.004G048100.2.p pacid=42793801 transcript=Potri.004G048100.2 locus=Potri.004G048100 ID=Potri.004G048100.2.v4.1 annot-version=v4.1, Potri.007G137500.7.p pacid=42765036 transcript=Potri.007G137500.7 locus=Potri.007G137500 ID=Potri.007G137500.7.v4.1 annot-version=v4.1, Potri.007G137500.8.p pacid=42765037 transcript=Potri.007G137500.8 locus=Potri.007G137500 ID=Potri.007G137500.8.v4.1 annot-versi…	Os01t0238800-01 Hypothetical conserved gene., Os01t0238800-02 Similar to NFD6 _NUCLEAR FUSION DEFECTIVE 6_., Os01t0754000-01 Conserved hypothetical protein.
OG0000161	htrionum.r.g28815.p1, htrionum.r.g41668.p1, htrionum.r.g41669.p1, htrionum.r.g49009.p1, htrionum.r.g49011.p1, htrionum.r.g57509.p1, htrionum.r.g61811.p1, htrionum.r.g61811.p2, htrionum.r.g61812.p1, htrionum.r.g61812.p2, htrionum.r.g67384.p1, htrionum.r.g67384.p2, htrionum.p.g20802.p1, htrionum.p.g20802.p2, htrionum.p.g23754.p1, htrionum.p.g29909.p1, htrionum.p.g29909.p2	XP_038992407.1 B3 domain-containing transcription factor VRN1-like, XP_038992408.1 B3 domain-containing transcription factor VRN1-like, XP_038996808.1 putative B3 domain-containing protein Os03g0621600, XP_039001786.1 B3 domain-containing transcription factor VRN1-like isoform X1, XP_039001787.1 B3 domain-containing transcription factor VRN1-like isoform X2, XP_039007120.1 B3 domain-containing tr…	AT1G49480.1 | Symbols_ RTV1 | related to vernalization1 1 | chr1_18314596-18315460 REVERSE LENGTH=226, AT1G49480.2 | Symbols_ RTV1 | related to vernalization1 1 | chr1_18314596-18315460 REVERSE LENGTH=226, AT1G49480.3 | Symbols_ RTV1 | related to vernalization1 1 | chr1_18314596-18315460 REVERSE LENGTH=226, AT3G18990.1 | Symbols_ REM39_ VRN1 | REPRODUCTIVE MERISTEM 39_ REDUCED VERNALIZATION RESPO…	Solyc02g065310.1.1 B3 domain-containing protein _AHRD V3.3 *-* A0A1Q3DFU3_CEPFO_, Solyc07g054630.5.1 B3 domain-containing protein _AHRD V3.11 *** tr|A0A1Q3CXA6|A0A1Q3CXA6_CEPFO_, Solyc08g068540.4.1 B3 domain-containing protein _AHRD V3.3 *** A0A1Q3CXA6_CEPFO_	INIL04g34842.t1, INIL10g40490.t1, INIL11g18819.t1, INIL11g18820.t1	Lj0g3v0114559.1 Non Characterized Hit- tr|I1N1W3|I1N1W3_SOYBN Uncharacterized protein OS=Glycine max GN=Gma.44199 PE_48.51_4e-18_no description_DNA-binding pseudobarrel domain; B3 DNA binding domain_B3 DNA binding domain; B3_B3 D_CUFF.6678.1, Lj0g3v0297619.1 tr|Q6V0J6|Q6V0J6_BRACM Reduced vernalization response 1 OS=Brassica campestris PE=2 SV=1_59.34_4e-18_seg_NULL_gene.g23149.t1.1, Lj0g3v035415…	Am02g27770.P01, Am02g27770.P02, Am04g10770.P01, Am04g17100.P01, Am06g37120.P01, Am06g37120.P02, Am06g37130.P01, Am06g37140.P01, Am06g37150.P01, Am06g37170.P01, Am06g37170.P02, Am06g37170.P03, Am06g37180.P01	Potri.004G146900.2.p pacid=42793793 transcript=Potri.004G146900.2 locus=Potri.004G146900 ID=Potri.004G146900.2.v4.1 annot-version=v4.1, Potri.004G146900.3.p pacid=42793792 transcript=Potri.004G146900.3 locus=Potri.004G146900 ID=Potri.004G146900.3.v4.1 annot-version=v4.1, Potri.004G146900.4.p pacid=42793794 transcript=Potri.004G146900.4 locus=Potri.004G146900 ID=Potri.004G146900.4.v4.1 annot-versi…	Os01t0723500-00 Transcriptional factor B3 family protein.
OG0000162	htrionum.r.g2090.p1, htrionum.r.g65903.p1	XP_039022992.1 zeatin O-glucosyltransferase-like, XP_039023066.1 zeatin O-glucosyltransferase-like, XP_039069823.1 zeatin O-glucosyltransferase-like, XP_039070057.1 zeatin O-glucosyltransferase-like		Solyc04g008310.3.1 Glycosyltransferase _AHRD V3.3 *** A0A0A1WCD6_NICAT_, Solyc04g008330.1.1 Glycosyltransferase _AHRD V3.3 *** A0A0A1WCD6_NICAT_, Solyc04g016190.1.1 Glycosyltransferase _AHRD V3.3 *** A0A0A1WDL3_NICAT_, Solyc04g016200.1.1 Glycosyltransferase _AHRD V3.3 *** A0A0A1WDL8_NICAT_, Solyc04g016210.4.1 Glycosyltransferase _AHRD V3.3 *** A0A0A1WCD6_NICAT_, Solyc04g016230.5.1 Glycosyltransfe…	INIL04g02720.t1, INIL04g02721.t1, INIL04g02722.t1, INIL04g02723.t1, INIL04g02724.t1, INIL04g33044.t1, INIL04g33045.t1, INIL04g33047.t1, INIL04g33048.t1, INIL07g33823.t1, INIL07g33824.t1, INIL07g33827.t1, INIL10g12466.t1, INIL10g12467.t1, INIL10g12480.t1, INIL10g42551.t1, INIL12g21954.t1, INIL14g04212.t1	Lj0g3v0011229.1 Non Characterized Hit- tr|I1LA33|I1LA33_SOYBN Uncharacterized protein OS=Glycine max PE=3 SV=1_67.49_0_UDPGT_UDP-glucuronosyl/UDP-glucosyltransferase; no description_NULL; seg_NULL; UDP-GLUCOSYLTRANSFERA_NODE_87429_length_771_cov_8.854734.path1.1, Lj0g3v0011269.1 Non Characterized Hit- tr|Q8S3B9|Q8S3B9_SOYBN Putative glucosyltransferase OS=Glycine max GN=Gma.532_69.18_0_no descrip…	Am02g52250.P01, Am03g35730.P01, Am03g35740.P01, Am03g35740.P02, Am03g35750.P01, Am03g35760.P01, Am03g35780.P01, Am03g35790.P01, Am03g35820.P01, Am03g35830.P01, Am03g35850.P01, Am06g08390.P01, Am06g08410.P01	Potri.006G047200.1.p pacid=42769812 transcript=Potri.006G047200.1 locus=Potri.006G047200 ID=Potri.006G047200.1.v4.1 annot-version=v4.1, Potri.006G048200.1.p pacid=42769753 transcript=Potri.006G048200.1 locus=Potri.006G048200 ID=Potri.006G048200.1.v4.1 annot-version=v4.1, Potri.016G057300.1.p pacid=42810671 transcript=Potri.016G057300.1 locus=Potri.016G057300 ID=Potri.016G057300.1.v4.1 annot-versi…	Os04t0556400-01 Similar to UDP-glycosyltransferase UGT93B9., Os04t0556500-01 cis-Zeatin-O-glucosyltransferase_ Catalyze O-glucosylation of cZ and cZ-riboside, Os04t0556600-01 cis-Zeatin-O-glucosyltransferase_ Catalyze O-glucosylation of cZ and cZ-riboside, Os04t0565200-01 Similar to Cis-zeatin O-glucosyltransferase 1 _EC 2.4.1.215_ _cisZOG1_., Os04t0565400-01 cis-Zeatin-O-glucosyltransferase_ Cat…
OG0000163	htrionum.r.g3856.p1, htrionum.r.g38842.p1, htrionum.r.g39246.p2, htrionum.r.g52676.p1, htrionum.r.g54647.p1, htrionum.r.g69997.p1, htrionum.r.g73732.p1, htrionum.r.g88967.p1, htrionum.r.g9426.p1, htrionum.p.g18080.p1, htrionum.p.g44126.p1, htrionum.p.g49440.p1, htrionum.p.g499.p1	XP_038998765.1 heat shock cognate 70 kDa protein 2-like, XP_039012858.1 heat shock cognate 70 kDa protein 2-like, XP_039020116.1 heat shock 70 kDa protein 4, XP_039036328.1 heat shock cognate 70 kDa protein 2-like, XP_039044443.1 heat shock cognate 70 kDa protein 2-like, XP_039044444.1 heat shock cognate 70 kDa protein 2-like, XP_039045912.1 heat shock 70 kDa protein, XP_039055535.1 heat shock co…	AT1G16030.1 | Symbols_ Hsp70b | heat shock protein 70B | chr1_5502386-5504326 REVERSE LENGTH=646, AT1G56410.1 | Symbols_ HSP70T-1_ ERD2 | HEAT SHOCK PROTEIN 70T-1_ EARLY-RESPONSIVE TO DEHYDRATION 2 | chr1_21117147-21119241 FORWARD LENGTH=617, AT3G09440.1 | Symbols_ no symbol available | no full name available | chr3_2903434-2905632 REVERSE LENGTH=649, AT3G09440.2 | Symbols_ no symbol available | …	Solyc03g117630.1.1 Heat shock 70 kDa protein _AHRD V3.3 *** A0A1U8FVW2_CAPAN_, Solyc04g011440.4.1 ethylene-responsive heat shock protein cognate 70, Solyc06g076020.3.1 heat shock protein 70 kD, Solyc07g005820.3.1 Heat shock 70 kDa protein _AHRD V3.3 *** A0A2G2WB37_CAPBA_, Solyc09g010630.3.1 HSC2-like, Solyc10g086410.3.1 LEHSC270 hsc-2heat shock protein cognate 70, Solyc11g066060.4.1 70 kDa heat s…	INIL00g18505.t1, INIL03g29801.t1, INIL04g34031.t1, INIL05g31958.t1, INIL07g00448.t1, INIL08g30589.t1, INIL11g30919.t1	Lj0g3v0116859.1 tr|Q2HT97|Q2HT97_MEDTR Heat shock protein Hsp70 OS=Medicago truncatula GN=MtrDRAFT_AC150776g9v2 PE=3_93.22_0_HSP70_Heat shock protein 70 family; coiled-coil_NULL; Actin-like ATPase domain_NULL; Heat shock prot_CUFF.7095.1, Lj0g3v0291079.1 Non Characterized Hit- tr|I1N557|I1N557_SOYBN Uncharacterized protein OS=Glycine max PE=3 SV=1_96.29_0_HSP70_1_Heat shock protein 70_ conserved …	Am01g28280.P01, Am02g24500.P01, Am03g26310.P01, Am04g35780.P01, Am04g35780.P03, Am07g35510.P01, Am08g34360.P01	Potri.001G042600.1.p pacid=42787627 transcript=Potri.001G042600.1 locus=Potri.001G042600 ID=Potri.001G042600.1.v4.1 annot-version=v4.1, Potri.001G042700.1.p pacid=42787595 transcript=Potri.001G042700.1 locus=Potri.001G042700 ID=Potri.001G042700.1.v4.1 annot-version=v4.1, Potri.003G184000.1.p pacid=42785390 transcript=Potri.003G184000.1 locus=Potri.003G184000 ID=Potri.003G184000.1.v4.1 annot-versi…	Os01t0840100-01 Heat shock protein 70_ Hsp70 family protein, Os03t0276500-01 Similar to Heat shock protein 70., Os03t0277300-01 Heat shock protein 70., Os03t0821100-01 Similar to Non-cell-autonomous heat shock cognate protein 70., Os05t0460000-01 Similar to 70 kDa heat shock cognate protein 1., Os11t0703900-01 Cellular chaperone_ Response to arsenic and heat stress
OG0000164	htrionum.r.g40322.p1, htrionum.r.g50754.p1, htrionum.r.g65417.p1, htrionum.p.g13072.p1, htrionum.p.g17582.p1, htrionum.p.g61366.p1, htrionum.p.g75869.p1	XP_038991543.1 protein phosphatase 2C 77-like, XP_039004885.1 protein phosphatase 2C 77-like, XP_039005886.1 protein phosphatase 2C 16-like, XP_039005887.1 protein phosphatase 2C 16-like, XP_039018783.1 protein phosphatase 2C 77-like, XP_039024038.1 protein phosphatase 2C 77-like, XP_039024039.1 protein phosphatase 2C 77-like, XP_039024040.1 protein phosphatase 2C 77-like, XP_039024041.1 protein …	AT1G17550.1 | Symbols_ NHL29_ AtHAB2_ HAB2 | homology to ABI2 | chr1_6034917-6036939 FORWARD LENGTH=511, AT1G17550.2 | Symbols_ NHL29_ AtHAB2_ HAB2 | homology to ABI2 | chr1_6034917-6036939 FORWARD LENGTH=511, AT1G72770.1 | Symbols_ HAB1_ AtHAB1 | HYPERSENSITIVE TO ABA1 | chr1_27390998-27392851 FORWARD LENGTH=511, AT1G72770.2 | Symbols_ HAB1_ AtHAB1 | HYPERSENSITIVE TO ABA1 | chr1_27390998-273924…	Solyc03g121880.5.1 Protein phosphatase 2C 16 _AHRD V3.11 *** tr|A0A2G2WPX5|A0A2G2WPX5_CAPBA_, Solyc07g040990.4.1 Protein phosphatase 2C 77 _AHRD V3.3 *** A0A2G3BYZ4_CAPCH_, Solyc08g062650.2.1 Protein phosphatase 2c _AHRD V3.3 *** F8WL78_CITUN_, Solyc12g096020.3.1 Protein phosphatase 2c _AHRD V3.3 *** F8WL78_CITUN_	INIL02g16743.t1, INIL03g18266.t1, INIL10g32305.t1, INIL11g40886.t1	Lj0g3v0209759.1 Non Characterized Hit- tr|I1MX05|I1MX05_SOYBN Uncharacterized protein OS=Glycine max GN=Gma.48444 PE_75.77_0_PP2C-like_Protein phosphatase 2C-like; DPP2C1_NULL; PROTEIN PHOSPHATASE 2C_Protein phosphatase 2C; n_CUFF.13448.1, Lj0g3v0209759.2 Non Characterized Hit- tr|I1MX05|I1MX05_SOYBN Uncharacterized protein OS=Glycine max GN=Gma.48444 PE_73.15_0_seg_NULL; Serine/threonine phospha…	Am03g27290.P01, Am04g33000.P01, Am07g31260.P01, Am07g31260.P03, Am08g31500.P01, Am08g31500.P02	Potri.003G044200.1.p pacid=42786747 transcript=Potri.003G044200.1 locus=Potri.003G044200 ID=Potri.003G044200.1.v4.1 annot-version=v4.1, Potri.003G044200.4.p pacid=42786745 transcript=Potri.003G044200.4 locus=Potri.003G044200 ID=Potri.003G044200.4.v4.1 annot-version=v4.1, Potri.003G044200.5.p pacid=42786746 transcript=Potri.003G044200.5 locus=Potri.003G044200 ID=Potri.003G044200.5.v4.1 annot-versi…	Os01t0583100-01 Similar to Protein phosphatase 2C., Os03t0439250-00 Hypothetical conserved gene., Os05t0537400-01 Clade A type 2C protein phosphatase_ Negative regulation of ABA signaling_ Stomatal closure, Os05t0537400-02 Splicing variant of protein phosphatase 2C50, Os05t0592800-01 Splicing variant of protein phosphatase 2C 53, Os05t0592800-02 Clade A type 2C protein phosphatase_ ABA signaling_…
OG0000165	htrionum.r.g14994.p1, htrionum.r.g28873.p1, htrionum.r.g31130.p1, htrionum.r.g31897.p1, htrionum.r.g36297.p1, htrionum.r.g49190.p1, htrionum.r.g57516.p1, htrionum.r.g66401.p1, htrionum.r.g70909.p1, htrionum.p.g20727.p1, htrionum.p.g20734.p1, htrionum.p.g29868.p1, htrionum.p.g42292.p1, htrionum.p.g6762.p1, htrionum.p.g87286.p1	XP_038996175.1 protein RADIALIS-like 1, XP_038997478.1 protein RADIALIS-like 3, XP_039001837.1 protein RADIALIS-like 1, XP_039006835.1 protein RADIALIS-like 1, XP_039009341.1 protein RADIALIS-like 3, XP_039010502.1 protein RADIALIS-like 3, XP_039015070.1 protein RADIALIS-like 1, XP_039019306.1 protein RADIALIS-like 1, XP_039037030.1 protein RADIALIS-like 3, XP_039038457.1 protein RADIALIS-like 1,…	AT1G19510.1 | Symbols_ RL5_ ATRL5_ RSM4 | RAD-like 5_ RADIALIS-LIKE SANT/MYB 4 | chr1_6756483-6757290 REVERSE LENGTH=100, AT2G18328.1 | Symbols_ RL4_ ATRL4 | RAD-like 4 | chr2_7964478-7964711 FORWARD LENGTH=77, AT2G21650.1 | Symbols_ RSM1_ ATRL2_ MEE3 | RADIALIS-LIKE SANT/MYB 1_ ARABIDOPSIS RAD-LIKE 2_ MATERNAL EFFECT EMBRYO ARREST 3 | chr2_9259654-9260419 FORWARD LENGTH=101, AT4G36570.1 | Symbol…	Solyc01g109690.1.1 Protein RADIALIS-like 6 _AHRD V3.3 *** A0A2G2XX78_CAPAN_, Solyc04g080500.3.1 Protein RADIALIS-like 6 _AHRD V3.3 *** A0A1U8GBN0_CAPAN_, Solyc10g052470.1.1 Protein RADIALIS-like 6 _AHRD V3.3 *** A0A1U8FNU6_CAPAN_, Solyc10g080920.2.1 Protein RADIALIS-like 2 _AHRD V3.3 *** A0A2G2VVI4_CAPBA_, Solyc12g089190.1.1 Protein RADIALIS-like 6 _AHRD V3.3 *** A0A1U8ERP9_CAPAN_	INIL01g25486.t1, INIL02g40513.t1, INIL04g34808.t1, INIL06g38388.t1, INIL14g35155.t1, INIL14g41364.t1	Lj1g3v2296480.1 gene.g32913.t1.1, Lj1g3v4104780.1 tr|G7KDK5|G7KDK5_MEDTR MYB transcription factor MYB164 OS=Medicago truncatula GN=MTR_5g020170 PE=4 S_60.27_2e-19_Homeodomain-like_Homeodomain-like; seg_NULL; SANT SWI3_ ADA2_ N-CoR and TFIIIB'' DNA-bin_SANT/Myb d_CUFF.31928.1, Lj2g3v1744980.1 Non Characterized Hit- tr|K4BVC9|K4BVC9_SOLLC Uncharacterized protein OS=Solanum lycopersicum GN=Sol_67.65…	Am01g06170.P01, Am01g45540.P01, Am05g02290.P01, Am05g44700.P01, Am05g44710.P01, Am06g31570.P01, Am08g05030.P01, Am08g05060.P01, Am08g05060.P02	Potri.002G035000.1.p pacid=42776797 transcript=Potri.002G035000.1 locus=Potri.002G035000 ID=Potri.002G035000.1.v4.1 annot-version=v4.1, Potri.004G155400.3.p pacid=42795111 transcript=Potri.004G155400.3 locus=Potri.004G155400 ID=Potri.004G155400.3.v4.1 annot-version=v4.1, Potri.004G155866.1.p pacid=42794805 transcript=Potri.004G155866.1 locus=Potri.004G155866 ID=Potri.004G155866.1.v4.1 annot-versi…	Os01t0635200-01 Homeodomain-like containing protein., Os05t0579600-01 Homeodomain-like containing protein., Os12t0522516-00 Similar to ATRL5 _ARABIDOPSIS RAD-LIKE 5_; DNA binding / transcription factor.
[truncated: 35,698 more rows]

## Sheet: S4
Supplementary Table S4. The list of major transcription factors.
TF family	A. thaliana		TF family	H. trionum		TF family	H. syriacus
M-type_MADS	AT1G01530 | Symbols: AGL28 | AGAMOUS-like 28		M-type_MADS	htrionum.r.g3481.p1 hypothetical protein		M-type_MADS	XP_038991991 agamous-like MADS-box protein AGL80 [Hibiscus syriacus]
M-type_MADS	AT1G17310 | Symbols: AGL100 | agamous-like 100		M-type_MADS	htrionum.r.g15238.p1 hypothetical protein		M-type_MADS	XP_038992735 agamous-like MADS-box protein AGL80 [Hibiscus syriacus]
M-type_MADS	AT1G18750 | Symbols: AGL65 | AGAMOUS-like 65		M-type_MADS	htrionum.r.g15666.p1 hypothetical protein		M-type_MADS	XP_038994403 agamous-like MADS-box protein AGL65 [Hibiscus syriacus]
M-type_MADS	AT1G22590 | Symbols: AGL87 | AGAMOUS-like 87		M-type_MADS	htrionum.r.g41308.p1 hypothetical protein		M-type_MADS	XP_038994726 agamous-like MADS-box protein AGL80 [Hibiscus syriacus]
M-type_MADS	AT1G28450 | Symbols: AGL58 | AGAMOUS-like 58		M-type_MADS	htrionum.r.g59199.p1 hypothetical protein		M-type_MADS	XP_038998313 MADS-box transcription factor 26-like [Hibiscus syriacus]
M-type_MADS	AT1G28460 | Symbols: AGL59 | AGAMOUS-like 59		M-type_MADS	htrionum.r.g59202.p1 hypothetical protein		M-type_MADS	XP_039003304 agamous-like MADS-box protein AGL80 [Hibiscus syriacus]
M-type_MADS	AT1G29962 | Symbols: AGL64 | AGAMOUS-like 64		M-type_MADS	htrionum.r.g59205.p1 hypothetical protein		M-type_MADS	XP_039004221 agamous-like MADS-box protein AGL28 [Hibiscus syriacus]
M-type_MADS	AT1G31630 | Symbols: AGL86 | AGAMOUS-like 86		M-type_MADS	htrionum.r.g59207.p1 hypothetical protein		M-type_MADS	XP_039004431 agamous-like MADS-box protein AGL62 [Hibiscus syriacus]
[truncated: 2,867 more rows]

## Sheet: S5
Supplementary Table S5. The differentially expressed genes that are higher expressed in the purple region (with fine structures).
[truncated: 262 more rows]

[truncated: 5 more sheets: S6, S7, S8, S9, S10]
